# Supplementary material for: Mycorrhizae Enhance Soybean Plant Growth and Aluminum Stress Tolerance by Shaping the Microbiome Assembly in an Acidic Soil
Source: Microbiol Spectr. 2023 Mar 14;11(2):e03310-22. doi: 10.1128/spectrum.03310-22 (PMC10100836; doi:10.1128/spectrum.03310-22)
Supplement: Supplemental file 1 — Tables S1 to S4. Download spectrum.03310-22-s0001.xlsx, XLSX file, 0.10 MB [file spectrum.03310-22-s0001.xlsx]

## Sheet: Supplementary Table 1
Supplementary Table 1 Statistical analyses of root-associated microbial communities structure between the soybean line BX10 and BD2 with different AMF treatments.
Microbial communities	Group vs. Group	Adonis		ANOSIM
		R2	p-value	Statistic	p-value
Bacterial community	BXRt vs BXIRt	0.2925	0.2	0.3704	0.195
	BXRt vs BXMRt	0.2703	0.1	0.0741	0.409
	BXRt vs BXIMRt	0.5389	0.1	0.8889	0.098
	BXIRt vs BXMRt	0.1491	0.8	-0.1481	0.786
	BXIRt vs BXIMRt	0.3753	0.1	0.4444	0.098
	BXMRt vs BXIMRt	0.2985	0.3	0.1111	0.384
	BDRt vs BDIRt	0.4226	0.1	0.7037	0.098
	BDRt vs BDMRt	0.5050	0.1	0.7407	0.098
	BDRt vs BDIMRt	0.8268	0.1	1	0.098
	BDIRt vs BDMRt	0.2906	0.2	0.1481	0.311
	BDIRt vs BDIMRt	0.5620	0.1	0.5556	0.098
	BDMRt vs BDIMRt	0.5362	0.1	0.7778	0.098
	BXRRt vs BXRIRt	0.4107	0.1	0.6667	0.098
	BXRRt vs BXRMRt	0.3750	0.1	0.6296	0.098
	BXRRt vs BXRIMRt	0.4833	0.1	0.9258	0.098
	BXRIRt vs BXRMRt	0.2428	0.3	0	0.494
	BXRIRt vs BXRIMRt	0.3309	0.2	0.2222	0.209
	BXRMRt vs BXRIMRt	0.3535	0.1	0.3704	0.098
	BDRRt vs BDRIRt	0.5978	0.1	0.963	0.098
	BDRRt vs BDRMRt	0.4603	0.1	0.5556	0.098
	BDRRt vs BDRIMRt	0.6424	0.1	1	0.098
	BDRIRt vs BDRMRt	0.2572	0.2	0.1111	0.4
	BDRIRt vs BDRIMRt	0.2367	0.4	0.1111	0.494
	BDRMRt vs BDRIMRt	0.2308	0.3	0.0741	0.394
	BXRt vs BDRt	0.2440	0.2	0.2963	0.195
	BXRt vs BXRRt	0.2000	0.6	-0.1852	0.798
	BDRt vs BDRRt	0.3705	0.1	0.7407	0.098
	BXRRt vs BDRRt	0.2845	0.2	0.3704	0.098
	BXBRH vs BXIBRH	0.2138	0.3	0.037	0.395
	BXBRH vs BXMBRH	0.3127	0.2	0.3333	0.186
	BXBRH vs BXIMBRH	0.2756	0.2	0.3333	0.195
	BXIBRH vs BXMBRH	0.2921	0.2	0.2593	0.186
	BXIBRH vs BXIMBRH	0.2427	0.1	0.1481	0.19
	BXMBRH vs BXIMBRH	0.1593	0.9	-0.0741	0.697
	BDBRH vs BDIBRH	0.2033	0.4	0.037	0.401
	BDBRH vs BDMBRH	0.2114	0.4	0.1484	0.208
	BDBRH vs BDIMBRH	0.3255	0.1	0.5185	0.098
	BDIBRH vs BDMBRH	0.2027	0.5	0	0.597
	BDIBRH vs BDIMBRH	0.2912	0.1	0.5556	0.098
	BDMBRH vs BDIMBRH	0.2190	0.4	0.1481	0.201
	BXRBRH vs BXRIBRH	0.2832	0.2	0.2222	0.186
	BXRBRH vs BXRMBRH	0.2638	0.1	0.2407	0.201
	BXRBRH vs BXRIMBRH	0.3654	0.1	0.5926	0.098
	BXRIBRH vs BXRMBRH	0.2928	0.1	0.2963	0.098
	BXRIBRH vs BXRIMBRH	0.5056	0.1	0.8889	0.098
	BXRMBRH vs BXRIMBRH	0.3521	0.1	0.3333	0.098
	BDRBRH vs BDRIBRH	0.3312	0.1	0.5926	0.098
	BDRBRH vs BDRMBRH	0.2601	0.2	0.5185	0.195
	BDRBRH vs BDRIMBRH	0.2914	0.1	0.4444	0.186
	BDRIBRH vs BDRMBRH	0.3375	0.1	0.8889	0.098
	BDRIBRH vs BDRIMBRH	0.2302	0.3	-0.037	0.584
	BDRMBRH vs BDRIMBRH	0.2691	0.1	0.2963	0.201
	BXBRH vs BDBRH	0.2741	0.1	0.3333	0.098
	BXBRH vs BXRBRH	0.3554	0.1	0.6667	0.098
	BDBRH vs BDRBRH	0.4052	0.1	0.8519	0.098
	BXRBRH vs BDRBRH	0.2677	0.1	0.3704	0.186
Fungal community	BXRt vs BXIRt	0.5816	0.1	0.8889	0.098
	BXRt vs BXMRt	0.2478	0.3	-0.0741	0.811
	BXRt vs BXIMRt	0.4146	0.1	0.2593	0.098
	BXIRt vs BXMRt	0.2633	0.3	0.1481	0.408
	BXIRt vs BXIMRt	0.3292	0.1	0.5185	0.098
	BXMRt vs BXIMRt	0.1583	0.6	-0.0741	0.579
	BDRt vs BDIRt	0.5476	0.1	0.8148	0.098
	BDRt vs BDMRt	0.2700	0.2	0.1852	0.186
	BDRt vs BDIMRt	0.4131	0.1	0.4074	0.098
	BDIRt vs BDMRt	0.3452	0.2	0.2593	0.201
	BDIRt vs BDIMRt	0.1932	0.6	0.037	0.616
	BDMRt vs BDIMRt	0.1761	0.6	0.0741	0.311
	BXRRt vs BXRIRt	0.4311	0.1	0.4815	0.098
	BXRRt vs BXRMRt	0.1917	0.7	-0.1481	0.889
	BXRRt vs BXRIMRt	0.3496	0.1	0.5556	0.098
	BXRIRt vs BXRMRt	0.2027	0.5	0.037	0.496
	BXRIRt vs BXRIMRt	0.2268	0.6	-0.0741	0.614
	BXRMRt vs BXRIMRt	0.1641	0.7	0	0.608
	BDRRt vs BDRIRt	0.5776	0.1	0.8519	0.098
	BDRRt vs BDRMRt	0.3099	0.3	0	0.602
	BDRRt vs BDRIMRt	0.2663	0.3	0.1481	0.388
	BDRIRt vs BDRMRt	0.2959	0.3	0.2593	0.289
	BDRIRt vs BDRIMRt	0.2575	0.3	0.1111	0.306
	BDRMRt vs BDRIMRt	0.1413	0.8	-0.2222	0.792
	BXRt vs BDRt	0.2383	0.3	0.0741	0.598
	BXRt vs BXRRt	0.4404	0.1	0.3704	0.098
	BDRt vs BDRRt	0.6643	0.1	1	0.098
	BXRRt vs BDRRt	0.2095	0.4	-0.037	0.494
	BXBRH vs BXIBRH	0.1244	0.9	-0.2963	0.889
	BXBRH vs BXMBRH	0.1636	0.7	-0.1481	0.889
	BXBRH vs BXIMBRH	0.1698	0.6	0	0.598
	BXIBRH vs BXMBRH	0.1785	0.6	-0.0741	0.699
	BXIBRH vs BXIMBRH	0.2355	0.4	0.037	0.507
	BXMBRH vs BXIMBRH	0.1309	0.7	-0.2593	0.889
	BDBRH vs BDIBRH	0.1943	0.6	0.037	0.393
	BDBRH vs BDMBRH	0.1156	0.9	-0.1111	0.695
	BDBRH vs BDIMBRH	0.1593	0.8	-0.1111	0.695
	BDIBRH vs BDMBRH	0.1959	0.5	0	0.579
	BDIBRH vs BDIMBRH	0.1945	0.7	0.037	0.496
	BDMBRH vs BDIMBRH	0.1228	0.8	-0.037	0.719
	BXRBRH vs BXRIBRH	0.2196	0.5	0	0.516
	BXRBRH vs BXRMBRH	0.3607	0.1	0.4074	0.098
	BXRBRH vs BXRIMBRH	0.3553	0.1	0.4815	0.098
	BXRIBRH vs BXRMBRH	0.2179	0.5	-0.1111	0.708
	BXRIBRH vs BXRIMBRH	0.4317	0.1	0.5185	0.098
	BXRMBRH vs BXRIMBRH	0.4740	0.1	0.6296	0.098
	BDRBRH vs BDRIBRH	0.2226	0.3	0.037	0.503
	BDRBRH vs BDRMBRH	0.1119	0.9	-0.2222	0.897
	BDRBRH vs BDRIMBRH	0.1204	1	-0.2222	1
	BDRIBRH vs BDRMBRH	0.1810	0.7	-0.0741	0.794
	BDRIBRH vs BDRIMBRH	0.1964	0.5	0.2593	0.098
	BDRMBRH vs BDRIMBRH	0.1508	0.6	-0.2222	0.792
	BXBRH vs BDBRH	0.1982	0.5	-0.0741	0.594
	BXBRH vs BXRBRH	0.2230	0.5	0	0.609
	BDBRH vs BDRBRH	0.3109	0.2	0.4815	0.201
	BXRBRH vs BDRBRH	0.1824	0.4	-0.1111	0.912
BX, BD, R, I, M, BRH and Rt represent Al-tolerant soybean BX10, Al-sensitive soybean BD2, Sinorhizobium fredii, Rhizophagus intraradices, Funneliformis mosseae, rhizospheric soil and endospheric layer, respectively.

## Sheet: Supplementary Table 2
Supplementary Table 2 Relative abundances of the root-associated microbial communities with abundances higher than 1% at phylum level
	Phylum	BXBRH			BXIBRH			BXMBRH			BXIMBRH			BDBRH			BDIBRH			BDMBRH			BDIMBRH			BXRBRH			BXRIBRH			BXRMBRH			BXRIMBRH			BDRBRH			BDRIBRH			BDRMBRH			BDRIMBRH
Bacterial community	Acidobacteria	0.119006	0.131176	0.068203	0.109736	0.100207	0.099275	0.059192	0.062869	0.103211	0.102952	0.110306	0.074728	0.086846	0.070896	0.075091	0.083428	0.077317	0.056396	0.071103	0.101036	0.024599	0.052097	0.084671	0.076903	0.083791	0.091041	0.064267	0.073692	0.058726	0.050026	0.059555	0.116365	0.068151	0.096012	0.115484	0.110306	0.062558	0.04376	0.041119	0.037183	0.055826	0.037701	0.072501	0.034904	0.041222	0.04956	0.051424	0.063801
	Actinobacteria	0.11217	0.124599	0.109891	0.126877	0.14086	0.098291	0.089384	0.104868	0.096271	0.104505	0.110098	0.111393	0.187053	0.13247	0.141792	0.199845	0.21797	0.161885	0.124081	0.124961	0.222113	0.107457	0.127188	0.158156	0.148938	0.092284	0.117297	0.137649	0.068773	0.141429	0.113257	0.149767	0.179751	0.223822	0.199689	0.155567	0.159244	0.134231	0.170844	0.185603	0.21362	0.225117	0.13682	0.194873	0.164423	0.214656	0.172346	0.191662
	Bacteroidetes	0.043294	0.019316	0.13014	0.066442	0.042724	0.078094	0.053081	0.076023	0.035422	0.043811	0.028017	0.063335	0.01885	0.020352	0.03216	0.008493	0.020611	0.036458	0.01942	0.004557	0.04956	0.022683	0.018643	0.036458	0.043656	0.073537	0.08695	0.040445	0.180787	0.056914	0.247903	0.026929	0.073019	0.036769	0.024547	0.020663	0.011548	0.036458	0.02957	0.029726	0.022838	0.034697	0.009114	0.01854	0.025013	0.058001	0.028742	0.02724
	Chloroflexi	0.250803	0.365148	0.199586	0.235422	0.236976	0.227292	0.251735	0.124236	0.238892	0.230243	0.295909	0.134231	0.350026	0.345003	0.356344	0.447126	0.308959	0.309373	0.442724	0.508441	0.174262	0.268669	0.449353	0.285344	0.22434	0.176282	0.141326	0.13247	0.121854	0.093164	0.070482	0.259969	0.113672	0.177576	0.296841	0.304091	0.334645	0.224029	0.180476	0.175971	0.252615	0.178509	0.3145	0.217918	0.201761	0.177214	0.216675	0.336044
	Firmicutes	0.029052	0.023563	0.018281	0.021129	0.022216	0.022061	0.008389	0.014293	0.022993	0.016624	0.022061	0.021802	0.029052	0.013516	0.018799	0.037183	0.017556	0.013102	0.016416	0.020093	0.006784	0.011289	0.012947	0.011341	0.027343	0.115743	0.095702	0.055308	0.116572	0.035888	0.032418	0.070637	0.029208	0.020041	0.031072	0.035992	0.164526	0.068048	0.06173	0.017763	0.030399	0.035318	0.155826	0.153755	0.126463	0.024858	0.102538	0.034386
	Gemmatimonadetes	0.044588	0.031279	0.041585	0.052097	0.064785	0.040135	0.033972	0.068255	0.065821	0.078975	0.038322	0.035681	0.043811	0.051528	0.029311	0.04086	0.053288	0.041481	0.035888	0.028897	0.014966	0.019057	0.017918	0.023874	0.026411	0.033713	0.022734	0.024029	0.01942	0.029104	0.025893	0.034645	0.046194	0.043035	0.024858	0.028897	0.020456	0.015691	0.023045	0.013309	0.022527	0.020559	0.016934	0.010461	0.014863	0.026722	0.017349	0.021233
	Parcubacteria	0.002279	0.002589	0.006473	0.00202	0.003884	0.004195	0.001968	0.001346	0.004298	0.002175	0.001864	0.003211	0.003936	0.001502	0.003314	0.011911	0.004195	0.001346	0.005438	0.007872	0.002641	0.005541	0.00782	0.007302	0.005179	0.000829	0.002434	0.001346	0.000932	0.001139	0.000466	0.006836	0.001916	0.003573	0.006318	0.004454	0.005438	0.00233	0.001088	0.003366	0.002693	0.004091	0.005955	0.002796	0.000829	0.001554	0.002071	0.005282
	Planctomycetes	0.006784	0.009322	0.006111	0.006007	0.005593	0.008597	0.005852	0.003004	0.0087	0.008234	0.007354	0.005955	0.008545	0.011289	0.012273	0.010668	0.007872	0.009632	0.01507	0.02434	0.007198	0.0087	0.011704	0.010357	0.006318	0.006111	0.00435	0.003573	0.00347	0.002123	0.002848	0.009425	0.002382	0.00378	0.006525	0.009373	0.008338	0.009218	0.006732	0.005697	0.007613	0.005593	0.011911	0.008079	0.008234	0.005075	0.006111	0.010357
	Proteobacteria	0.28203	0.191818	0.327136	0.292336	0.303004	0.317918	0.397721	0.402486	0.252563	0.304557	0.277887	0.50927	0.208338	0.179337	0.193837	0.116054	0.226929	0.208648	0.164112	0.091144	0.394718	0.396789	0.16318	0.275453	0.306577	0.369757	0.347178	0.439979	0.37913	0.475298	0.398602	0.248731	0.400311	0.292439	0.196168	0.210772	0.179492	0.334283	0.29912	0.299845	0.283687	0.35391	0.229674	0.272191	0.32522	0.326463	0.312325	0.224184
	Saccharibacteria	0.009063	0.007923	0.009891	0.016468	0.019213	0.012532	0.01274	0.016416	0.02522	0.012429	0.046453	0.006577	0.008959	0.004816	0.008338	0.009011	0.013723	0.017141	0.006732	0.008234	0.023511	0.013465	0.008959	0.015588	0.062092	0.01217	0.078767	0.062351	0.021491	0.067323	0.026515	0.029156	0.049301	0.080632	0.057897	0.07711	0.022941	0.030865	0.02175	0.055049	0.034127	0.057328	0.018125	0.05883	0.028068	0.04086	0.033351	0.033143
	Verrucomicrobia	0.00435	0.005541	0.010823	0.006525	0.007198	0.018902	0.01217	0.0029	0.008545	0.009943	0.008182	0.004454	0.003936	0.003625	0.005127	0.006991	0.00378	0.002848	0.006214	0.006939	0.0087	0.004764	0.0058	0.007975	0.004661	0.007198	0.004816	0.004505	0.009788	0.005075	0.00637	0.006991	0.002796	0.002589	0.005697	0.006422	0.0029	0.003211	0.003004	0.008027	0.003366	0.004039	0.005541	0.002382	0.005023	0.003004	0.001968	0.006732
Fungal community	Ascomycota	0.963128	0.873408	0.973576	0.939605	0.942127	0.971221	0.973513	0.928589	0.903216	0.913874	0.802396	0.967122	0.926151	0.906685	0.83765	0.804225	0.860584	0.875699	0.905802	0.893567	0.974227	0.923944	0.870296	0.940362	0.822745	0.97984	0.918877	0.957452	0.970402	0.938175	0.996889	0.937839	0.964137	0.825373	0.782321	0.836788	0.863296	0.952869	0.974227	0.947593	0.90967	0.952155	0.846479	0.800946	0.913349	0.971453	0.94835	0.932205
	Basidiomycota	0.027959	0.01913	0.00885	0.019992	0.012151	0.005487	0.001387	0.02758	0.01419	0.006853	0.023061	0.003258	0.023208	0.011919	0.016334	0.078053	0.042716	0.016964	0.021547	0.020286	0.004036	0.019592	0.033193	0.011751	0.019109	0.003994	0.026992	0.015598	0.003616	0.008388	0.000168	0.018478	0.006054	0.031638	0.038974	0.048644	0.05186	0.030166	0.004961	0.01646	0.010238	0.009229	0.023334	0.009922	0.004015	0.007799	0.006727	0.014841
	Chytridiomycota	0.00042	0.00967	0.000505	0.012655	0.019445	0.006748	0.006138	0.006979	0.060332	0.064116	0.087828	0.00412	0.002922	0.005129	0.093672	0.009313	0.0251	0.047383	0.039983	0.006685	0.015094	0.019718	0.019992	0.008661	0.120013	0.007715	0.008451	0.002796	0.008619	0.010595	0.000273	0.004057	0.006769	0.00679	0.00679	0.016502	0.00185	0.000694	0.006832	0.006222	0.02901	0.004288	0.038049	0.003279	0.050788	0.005045	0.002733	0.004688
	Glomeromycota	0.000231	0.001535	2.1e-05	0.000168	0.000441	0.000189	0.000126	0.000736	0.000441	0.000147	0.00433	0.000357	0.00145	0.000967	0.002922	0.022031	0.005613	0.000778	0.00206	0.003027	6.31e-05	0.009313	0.010217	0.005382	0.002039	2.1e-05	0.000147	0.000189	0	2.1e-05	0	0.000231	0.000147	0.005676	0.00267	0.001514	0.002544	0.000483	0.000147	0.000904	0.00227	0.000526	0.000799	0.000189	0.000126	0.000231	0.000799	0.00082
	Mortierellomycota	0.000273	0.002649	0.001219	0.00164	0.001913	0.003595	0.00021	0.001156	0.002607	0.00185	0.011793	0.001724	0.003637	0.003237	0.006538	0.016145	0.011162	0.006958	0.0037	0.005318	0.000105	0.00967	0.013286	0.008114	0.007904	0.000357	0.001955	0.01028	0.00267	0.012256	8.41e-05	0.005024	0.00145	0.062014	0.099538	0.051839	0.039079	0.002586	0.004162	0.005487	0.006937	0.010448	0.010889	0.146122	0.002964	0.005592	0.017385	0.02407
	Mucoromycota	0.002859	0.022325	0.000631	0.00042	8.41e-05	4.2e-05	0	0.000231	0.000547	0.000126	0.000252	2.1e-05	0.008829	0.031932	0.027938	0.001619	0.001429	0.000294	0.001282	0.000694	0	8.41e-05	0.000652	2.1e-05	0.001514	0.002607	0.033109	0.000105	0.000105	0.000105	0.000462	0.00021	0.000126	0.000799	0.00103	0.000462	0.000925	0.000315	0.000483	0.000189	0.000631	0.000547	0.00042	0.00042	0	4.2e-05	0.000273	0.000462
	Rozellomycota	0	0	4.2e-05	2.1e-05	4.2e-05	0.000126	0.000231	0.00515	4.2e-05	0	2.1e-05	2.1e-05	2.1e-05	0	0	6.31e-05	0.00061	0	2.1e-05	4.2e-05	0	2.1e-05	0.000105	2.1e-05	0.000231	0	8.41e-05	8.41e-05	2.1e-05	2.1e-05	0	0	2.1e-05	2.1e-05	0.000126	0.013286	0.000336	2.1e-05	0	2.1e-05	0.000357	0	4.2e-05	0.003279	2.1e-05	0.000126	0.000147	4.2e-05
	Zoopagomycota	4.2e-05	0.000589	0.000378	0.000357	0.000336	0.000252	4.2e-05	8.41e-05	0.000441	4.2e-05	0.000147	0.000168	0.000399	6.31e-05	0.000294	0.000147	0.000126	0	0.00082	0.000315	0.000799	0.001198	0.000147	0	0.001408	0.000399	0.003721	0.000357	0.00103	6.31e-05	0	0.000189	0.002775	0.013601	0.001892	0.00206	0.000126	0.000168	0.000273	0.000483	0.000231	0.000147	0.002922	0.01585	0.008913	0.000652	0.000526	4.2e-05
The treatment details were shown in Supplementary Table 1.
[truncated: 48 more columns]

## Sheet: Supplementary Table 3
Supplementary Table 3 Relative abundances of the root-associated microbial communities at species level
Phylum	Species	BXBRH	BDBRH	BXIBRH	BDIBRH	BXMBRH	BDMBRH	BXIMBRH	BDIMBRH	BXRBRH	BDRBRH	BXRIBRH	BDRIBRH	BXRMBRH	BDRMBRH	BXRIMBRH	BDRIMBRH	BXRt	BDRt	BXIRt	BDIRt	BXMRt	BDMRt	BXIMRt	BDIMRt	BXRRt	BDRRt	BXRIRt	BDRIRt	BXRMRt	BDRMRt	BXRIMRt	BDRIMRt
Actinobacteria	Leifsonia subsp xyli	0.000880373	0.00015536	0.00046608	0.000103573	0.00212325	0.000673226	0.0007768	0.00093216	0.00145003	0.000983946	0.00093216	0.00124288	0.00113931	0.000828586	0.00201968	0.00217504	0.00046608	0.00165717	0.00062144	0.00062144	0.00150181	0.000725013	0.00093216	0.00046608	0.00300363	0.00170896	0.00212325	0.00124288	0.00258933	0.000673226	0.00181253	0.000983946
		0.000258933	0.000414293	0.000673226	0.000207147	0.00119109	0.000258933	0.00186432	0.000517866	0.00264112	0.0007768	0.00062144	0.000725013	0.00150181	0.0015536	0.00207147	0.00046608	0.00290005	0.000725013	0.00031072	0.000673226	0.00093216	0.000828586	0.00093216	0.000517866	0.00201968	0.0031072	0.00129467	0.00062144	0.00859658	0.00046608	0.00181253	0.00367685
		0.000983946	0.000983946	0.000725013	0.00031072	0.000414293	0.0112377	0.00139824	0.00170896	0.00150181	0.00145003	0.00181253	0.00134645	0.00113931	0.00419472	0.00145003	0.00129467	0.00108752	0.00222683	0.0007768	0.00145003	0.000983946	0.000725013	0.00103573	0.00062144	0.00113931	0.0015536	0.00181253	0.00062144	0.00227861	0.000880373	0.00802693	0.00191611
	Sinomonas atrocyanea	0.00383221	0.00305541	0.00414293	0.00367685	0.00119109	0.00435008	0.00243397	0.00305541	0.00937338	0.0153288	0.0125842	0.00926981	0.0042465	0.00688762	0.00973589	0.0120663	0.000207147	0.00046608	0.000569653	0.00031072	0.000258933	0.00046608	0.00093216	0.000207147	0.00129467	0.00191611	0.00113931	0.00093216	0.000673226	0.000725013	0.0007768	0.00031072
		0.00647333	0.0042465	0.00321077	0.0062144	0.00258933	0.00295184	0.00274469	0.00284827	0.00911445	0.00885552	0.00838944	0.0120145	0.00730192	0.00652512	0.014552	0.0123252	0.00031072	0.00124288	0.000258933	0.00046608	0.000362506	0.000258933	0	0.000103573	0.00108752	0.00191611	0.0015536	0.00145003	0.00139824	0.000207147	0.000983946	0.00113931
		0.00398757	0.00429829	0.00321077	0.00750906	0.00248576	0.00217504	0.00300363	0.00326256	0.00958053	0.00963231	0.0123252	0.0123252	0.00476437	0.00403936	0.0111859	0.0139824	0.00046608	0.0007768	0.000673226	0.00062144	0.000258933	0.00046608	0.000362506	0	0.000828586	0.00103573	0.00113931	0.000983946	0.00145003	0.00046608	0.000983946	0.00176075
	Hamadaea tsunoensis	0.00129467	0.00176075	0.000880373	0.00512688	0.00222683	0.000258933	0.00113931	0.00124288	0.00015536	0.00015536	0.00062144	0.000828586	0.00150181	0.000983946	0.00165717	0.000983946	5.17866e-05	0.000103573	0	0.000103573	0.00015536	0.000103573	0.000258933	0	0	0.000725013	0.000569653	0.0117556	0.000103573	0	0.000103573	0.00015536
		0.00015536	0.000362506	0.00031072	0.00062144	0.00119109	0.000207147	0.000828586	0.000673226	0.000103573	0.00031072	0.000207147	0.000725013	0.000569653	0.00015536	0.000103573	0.0007768	5.17866e-05	0.000414293	0	5.17866e-05	0	0	0	0	5.17866e-05	0.000103573	0.000103573	5.17866e-05	0	0.000103573	5.17866e-05	0
		0.00031072	0.000569653	0.00103573	0.000362506	0.00062144	0.000258933	0.00201968	0.00046608	0.000103573	0.00196789	0.00093216	0.00124288	0.00062144	0.0015536	0.00015536	0.000362506	0	0	5.17866e-05	0.000103573	5.17866e-05	5.17866e-05	0.000207147	0	0	5.17866e-05	0.000362506	0	0	5.17866e-05	0	0
Bacteroidales	Bacteroides uniformis	0	0	0	0	0	0	0	0	0	0	0	0	0	0	0	0	0	0	0	0	0	0	0	0	0	0	0	0	0	0	0	0
		0	0	0	0	0	0	0	0	0	0	0	0	0	0	0	0	0	0	0	0	0	0	0	0	0	0	0	0	0	0.0160539	0	0
		0	0	0	0	0	0	0	0	0	0	0	0	0	0	0	0	0	0	0	0	0	0	0	0	0	5.17866e-05	0	0	0	0	0	0
	Chryseobacterium hispalense DSM_25574	0.000362506	0.000258933	0.000362506	0	0.000207147	0.000207147	0.00103573	0.00015536	0	0	0	0.00031072	0.000103573	0.000103573	0	0.00186432	0.00031072	0.00165717	0.0370792	0.00253755	0.000362506	0.00113931	0.00207147	0.0330399	0.00015536	0.000569653	0.000880373	0.000569653	0.0007768	0.00600725	0.00093216	0.000673226
		0.000258933	0	0.00046608	0.00046608	0.000362506	0	5.17866e-05	0.000258933	0	0.000517866	0.000207147	0	0	0.000103573	0.00015536	5.17866e-05	5.17866e-05	0.00015536	0.00243397	0.000569653	0.0007768	0.00046608	0.00015536	0.00958053	0	0.00207147	0.000828586	0.00181253	0.000362506	0.00015536	0.00113931	0.00062144
		0.00015536	0	0.000103573	5.17866e-05	0.000258933	0.000103573	0	5.17866e-05	0.000258933	0.000207147	0.00046608	0.00015536	0.000569653	0.00227861	5.17866e-05	5.17866e-05	5.17866e-05	0	0.00046608	0.00227861	0.000828586	0.000880373	0.000103573	0.000828586	0	0.00062144	0.00062144	0.00108752	0.000517866	0.00295184	0.0145003	0.0335577
	Chryseobacterium indologenes	0.00243397	5.17866e-05	0.0058001	0	0.000258933	0.00119109	0.0058001	5.17866e-05	0.000414293	0	0.00108752	5.17866e-05	0.00947695	5.17866e-05	5.17866e-05	0.000103573	0.000828586	0.00015536	0.010927	0.0181253	0.00201968	0.00108752	0.000103573	0.000103573	0.000207147	0.00031072	0.00119109	0.000258933	0.00031072	0.000828586	0.00015536	0.000103573
		0.000103573	0.00015536	0.00046608	5.17866e-05	0.00165717	5.17866e-05	0.000207147	5.17866e-05	0.00217504	0	0.126359	0.000207147	0.00176075	0.000103573	5.17866e-05	0.00015536	0.000414293	0.0127913	0.000983946	0.0144485	0.000103573	0.00031072	0.00134645	0.00134645	0.00108752	0.00015536	0.0007768	0.000258933	0.000517866	0.000103573	0.000103573	0
		0.000569653	0.00113931	0.00341792	5.17866e-05	0.0007768	0.00191611	0.000673226	0.000103573	0.000414293	5.17866e-05	0.00222683	0.000207147	0.00093216	0.000103573	0	0.000362506	0.00046608	0.0139824	0.00062144	0.00279648	0.000362506	0.000258933	5.17866e-05	5.17866e-05	0.00046608	0.00093216	0.000207147	5.17866e-05	0.00062144	5.17866e-05	0.000103573	0.00471258
	Flavobacterium anhuiense	0.00093216	0.00046608	0.00258933	0	0	0	5.17866e-05	0	0.00305541	0.000880373	0.0034697	0	0	0	0	0	0.00181253	0.00833765	0.00248576	0.00046608	5.17866e-05	5.17866e-05	0	0	0.00523045	0.0172967	0.00062144	0	0.015536	5.17866e-05	0.000103573	0
		0.000207147	0.000414293	0.00119109	0	0	0	0	0	0.0139306	0.00523045	0.000258933	0	0.0015536	0	0.000725013	0	0.000258933	0.00300363	0.00305541	0	0	0	0	0	0.0137235	0.0147592	0.0007768	0	0.0141378	0	0.0110823	0
		0.00015536	0.0015536	0.00652512	0	0	0	0	0	0.00258933	0.00108752	0.000207147	0	0.00766442	0	0	0	0.0031072	0.0162092	0.00238219	0.00031072	0.000103573	0	0.000103573	0	0.0111341	0.00662869	0.0128431	0.00031072	0.000983946	0	0.000207147	0
	Chitinophaga sp. MHS12	0	0	0	0	0.00015536	5.17866e-05	0.00031072	5.17866e-05	5.17866e-05	0	0	0	0.13014	5.17866e-05	0	0	0	0	0	0	0	0	0	0	0	0	0	0	5.17866e-05	0	0.00015536	0.000103573
		0	0	0	0	0.000517866	0	0.00015536	0	0	0	0	0	0.0007768	0	5.17866e-05	0	0	5.17866e-05	0	0	0	0	5.17866e-05	0	0	0	0	0	0.00574832	0	0.000207147	5.17866e-05
		0	0	0	0	0.000103573	0.00139824	0.00787157	0	0	0	0	0	0.00636976	0	0	0	0	0	0	5.17866e-05	0	0	0	0	5.17866e-05	0	0	0	0.000569653	0.00191611	5.17866e-05	0
	Lacibacter cauensis	0.00859658	0.00403936	0.00740549	0.00046608	0.0113931	0.00367685	0.00119109	0.00668048	0.0118591	0.00372864	0.0104091	0.0073537	0.00093216	0.00222683	0.0107198	0.0321595	0.00062144	0.00264112	0.00253755	0.00170896	0	0.00134645	0.0007768	0.000362506	0.00015536	0.00460901	0.00181253	0.00113931	0.000673226	0.00031072	0.00062144	0.00145003
		0.000569653	0.00284827	0.0069912	0.00191611	0.0247022	0.00062144	0.00636976	0.00823408	0.00227861	0.0123252	0.00238219	0.00911445	0.00160539	0.0081305	0.00859658	0.0164164	5.17866e-05	0.00119109	0.0007768	0.00398757	0.00015536	0.00108752	0.00062144	0.000725013	0.000207147	0.00170896	0.00196789	0.00015536	0.000258933	0.000258933	0.00129467	0.00145003
		0.00103573	0.00838944	0.00989125	0.00916624	0.00616261	0.00165717	0.0132056	0.0173485	0.00688762	0.00564474	0.0168824	0.0137752	0.00828586	0.00797514	0.00590368	0.0124288	0.000103573	0.00108752	0.00191611	0.000880373	0.000414293	0.00046608	0.00108752	0.0007768	0.00165717	0.0015536	0.000880373	0.000414293	0.000207147	0.000103573	0.00196789	0.00103573
	Chitinophagaceae bacterium 4GSH07	0.000258933	0.000673226	0.000103573	0.000207147	5.17866e-05	0.000414293	5.17866e-05	0.000673226	0.00046608	0.00015536	0.00031072	0.00031072	5.17866e-05	0.000103573	0.00191611	0.00031072	0.00693941	0.0157949	0.00367685	0.00600725	0.0139306	0.0120145	0.00486794	0.00414293	0.00937338	0.00880373	0.0023304	0.00367685	0.00264112	0.000517866	0.0062144	0.00600725
		0.000725013	0.000207147	0.00015536	0.000828586	0.000103573	0.000258933	0.000362506	0.000517866	0.00015536	0.000414293	0	5.17866e-05	0.000258933	0.000207147	0.000828586	0.000103573	0.0124288	0.0109788	0.00497152	0.00336613	0.00745728	0.00999482	0.00326256	0.0046608	0.00486794	0.00745728	0.00145003	0.00435008	0.00222683	0.00108752	0.00636976	0.00600725
		0.000828586	0.000362506	0.000207147	0.00015536	5.17866e-05	5.17866e-05	0.000258933	0.00160539	0.000103573	0.000207147	0.000103573	5.17866e-05	0.000258933	0.000207147	0.000673226	0.000207147	0.0149146	0.0183325	0.0050233	0.00683584	0.00678405	0.00207147	0.00476437	0.00611082	0.0089073	0.0096841	0.0152771	0.00517866	0.00429829	0.00186432	0.00714656	0.00284827
	Sphingobacterium multivorum	0.000207147	0	0.00331434	5.17866e-05	0.0007768	0.00031072	0.000569653	5.17866e-05	0.00150181	0	0.00134645	0	0.00062144	0.00015536	0.000103573	0.000103573	0.00015536	5.17866e-05	0.00196789	0.00165717	0.00103573	0.000414293	0.000414293	0.0015536	0.000207147	0.00015536	0.000414293	0	0.00046608	0.00124288	0.000517866	0.00031072
		0	0.000103573	0.000517866	5.17866e-05	0.00569653	0	0.00046608	0	0.00124288	0	0.0263076	0	0.00046608	0.000414293	0	0.000103573	0.00688762	0.000673226	0.00176075	0.00326256	5.17866e-05	5.17866e-05	0.000103573	0.00274469	0.000258933	0	0.00031072	0.000207147	0.00015536	0.000207147	0.00015536	0.00046608
		0.00486794	0.000258933	0.00352149	0	0.00103573	0.00383221	0.00015536	5.17866e-05	0.00015536	5.17866e-05	0.00191611	0.000258933	0.00921802	0.00031072	0.00046608	0.00015536	5.17866e-05	0.00766442	0.000207147	0.000207147	0.00139824	0.000103573	5.17866e-05	0	0.000103573	0.000207147	0.000207147	5.17866e-05	0.00103573	0.00186432	0.00015536	0.000103573
Chloroflexi	Chloroflexaceae bacterium sp jj-1	0	0	5.17866e-05	0	0.0938892	0.00015536	0.00217504	5.17866e-05	0	0	0.000103573	0.00186432	0.000517866	0.000207147	0	0.000103573	0	0.000414293	0.00290005	0.000414293	0.0089073	0.000517866	0.0023304	0.00290005	0	0.000362506	0.000880373	0.000103573	0.00103573	0.000414293	0.00253755	0.00191611
		0	0	0.00103573	0.000258933	0.0100466	0	0.00357328	0	0	0	5.17866e-05	0.00031072	5.17866e-05	0.00046608	0	5.17866e-05	0	0.000103573	0.00093216	0.00165717	0.00212325	0.00015536	0.00885552	0.0031072	0	5.17866e-05	0.00103573	0.00031072	0.00181253	0.000725013	0.00124288	0.000880373
		0	0	0.000362506	0.000258933	0.000258933	0.0007768	0.00528224	0.00015536	0	0	0.000517866	0	0.00031072	0.00880373	0	0.00015536	0	0	0.00062144	0.000517866	0.00362506	0.00248576	0.0062144	0.000569653	0	0	0.000207147	0.00062144	0.00160539	0.00124288	0.0200414	0.00802693
Cyanobacteria	Klebsormidium flaccidum	0.000414293	0.000103573	0.00031072	0.000362506	0.0015536	0.000880373	0.000569653	0.00015536	0	0	5.17866e-05	0.000673226	0	0.00015536	5.17866e-05	0.000258933	0.000258933	0.000207147	0.000207147	0.0023304	0.000569653	0.00062144	0.000414293	5.17866e-05	0.00108752	0.000258933	0.00031072	0.00015536	0.000258933	0.00046608	0.00031072	0.000673226
		0.000258933	0.000983946	0.00015536	0.00015536	0.000414293	0	0.000414293	0.000362506	5.17866e-05	0.0046608	0	0.000414293	0.00046608	5.17866e-05	0	0	0.000414293	0.00290005	0.000258933	0.000258933	0.000207147	0.000983946	0.000207147	0.000673226	0.000983946	0.00015536	0.000517866	5.17866e-05	0.00352149	0.000207147	0.000258933	0.000258933
		0.000880373	0.00062144	0.00046608	0.00015536	0.00062144	0.0184878	5.17866e-05	0.00015536	0.000207147	0.000673226	5.17866e-05	0	0	0.000258933	5.17866e-05	0.000103573	0.000725013	0.000673226	0.00031072	0.000258933	0.00015536	0.000207147	0.000258933	0.000103573	0.000414293	0.0015536	0	0.00031072	0.000207147	0.000414293	0	0.000207147
	Leptolyngbya cf. Albertano Kovacik green_Es_Yyy1800	0.00113931	0.00134645	0.000258933	0.000258933	0.00730192	0.00352149	0.00264112	0.000258933	0.0007768	0.00015536	0.000103573	0.00440186	0	0.00031072	0	0.00139824	0.00279648	0.00533402	0.00046608	0.000673226	0.00031072	0.00160539	0.00129467	0.000569653	0.00093216	0.00455722	0.000103573	0.00207147	5.17866e-05	0.000414293	0.00124288	0.00191611
		0.000207147	0.0184878	0	0.00046608	0.00093216	0.000414293	0.000258933	0.000207147	0.000103573	0.00186432	0.000103573	0.00253755	0.00031072	0.000258933	0.000207147	0.000983946	0.00160539	0.00341792	0.000725013	0.00119109	0.000207147	0.00248576	0.00046608	0.000880373	0.00191611	0.00165717	0.000828586	0.00062144	0.000414293	0.000103573	0.000880373	0.00124288
		0.000983946	0.00253755	0.000517866	0.00533402	0.00108752	0.00108752	0.000103573	0.00046608	0.000258933	0.0183843	0.000828586	0.00046608	5.17866e-05	0.000517866	0.00015536	5.17866e-05	0.00315898	0.0015536	0.000673226	0.000517866	5.17866e-05	0.00046608	0.000362506	0.00046608	0.0023304	0.00326256	0.00046608	0.00134645	0.000207147	0.00015536	0.00015536	0.00062144
	Persicaria minor	0.0195236	0.00600725	0.00165717	0.000983946	0.00227861	0.00797514	0.0069912	0.0023304	0.0124806	0.00372864	0.00129467	0.0652512	0.00046608	0.000673226	0.000517866	0.00331434	0.0359917	0.0336095	0.00186432	0.0093216	0.00631797	0.0370792	0.00616261	0.0155878	0.041999	0.08058	0.00486794	0.0221647	0.0320041	0.0073537	0.0552563	0.0264112
		0.000673226	0.0397721	0.000569653	0.00093216	0.00341792	0.00046608	0.000517866	0.00253755	0.00031072	0.0417918	0.000517866	0.00533402	0.00393578	0.000880373	0.00274469	0.0034697	0.0264112	0.0351631	0.0154324	0.018436	0.0042465	0.0205075	0.00212325	0.00818229	0.0152771	0.0445365	0.00885552	0.00357328	0.01797	0.00212325	0.0131538	0.0149146
		0.0062144	0.0137235	0.00419472	0.0730192	0.00585189	0.00921802	0.000258933	0.0103573	0.00222683	0.0640601	0.00471258	0.0157431	0.00414293	0.00326256	0.00165717	0.00186432	0.0146556	0.0166235	0.00792336	0.00212325	0.00207147	0.00450544	0.003884	0.0181253	0.0645779	0.0465562	0.0105127	0.0363024	0.0315381	0.00238219	0.0177628	0.0117038
Firmicutes	Clostridium magnum	0	0	5.17866e-05	0.000414293	0	0	0	0	0.00015536	0.0015536	0.00108752	0.000362506	0.00150181	0.0251165	0	0.00062144	0	0	0	0	0	0	5.17866e-05	0	0.000103573	0.000103573	0	0.00015536	0.000103573	0.000207147	0	5.17866e-05
		0	5.17866e-05	0	0.00015536	5.17866e-05	0	0	0	0.00823408	0.0015536	0.00978767	0.000362506	0.00062144	0.00771621	0.00015536	0.00678405	0	0	0	0	5.17866e-05	0	0	0	0.000103573	0.000207147	0	0.00015536	0	0.000103573	0	5.17866e-05
		0.000103573	0	5.17866e-05	5.17866e-05	0	0	5.17866e-05	0	0.00196789	0.00145003	0.00108752	0.00119109	0.00108752	0.0121181	0.000258933	0.000725013	0	0	0	5.17866e-05	0	0	0	0	0.000103573	5.17866e-05	5.17866e-05	0	0.000103573	0.00015536	0	5.17866e-05
	Pelosinus sp. UFO1	0	0	5.17866e-05	0	0	0	0	0	0.00015536	0.000207147	0.00139824	0.000207147	0.00031072	0.00191611	0	0.000103573	0	0	0.000517866	0	5.17866e-05	0	0	0	5.17866e-05	5.17866e-05	0	0	5.17866e-05	0.000258933	0	0
		0	0	5.17866e-05	0	0	0	0	0	0.00595546	0.00217504	0.00124288	0.000414293	0.00103573	0.000207147	0.000103573	0.000517866	0	0	0	0	0	0	0	0	0.000103573	0.000362506	5.17866e-05	0	0.000258933	0	0	5.17866e-05
		5.17866e-05	0	0.000258933	0	0	0	0	0	0.00165717	0.00015536	0.000517866	0.00015536	0.00031072	0.0148628	5.17866e-05	0.00015536	0	0	0	0	0	0.00015536	0	0	0	0	0.000258933	0	0.00015536	0.00015536	0	0
Proteobacteria	Methylobacterium fujisawaense	0.00207147	0.00124288	0.000725013	0.00191611	0.000725013	0.00217504	0.00326256	0.000569653	0.000880373	0.00046608	0.000362506	0.00124288	0.000362506	0.000414293	0.000362506	0.00134645	0.0046608	0.0128431	0.00227861	0.00145003	0.000983946	0.00300363	0.00217504	0.00191611	0.00300363	0.0118074	0.00227861	0.00274469	0.00243397	0.0007768	0.0034697	0.00352149
		0.00119109	0.00548938	0.00113931	0.00124288	0.00378042	0.00015536	0.000828586	0.000673226	0.00093216	0.00295184	0.000207147	0.000725013	0.000880373	0.00046608	0.00015536	0.000880373	0.0058001	0.00600725	0.00103573	0.00222683	0.00227861	0.00181253	0.000673226	0.00538581	0.00300363	0.0104609	0.00139824	0.00201968	0.00279648	0.00062144	0.00393578	0.00217504
		0.00212325	0.00315898	0.000517866	0.00372864	0.00207147	0.00885552	0.00119109	0.00103573	0.00093216	0.00264112	0.000828586	0.000569653	0.000673226	0.0015536	0.00031072	0.00046608	0.00290005	0.00253755	0.0042465	0.00341792	0.00243397	0.00108752	0.00181253	0.00419472	0.00321077	0.00491973	0.00284827	0.00274469	0.00321077	0.000880373	0.00440186	0.00372864
	Ensifer fredii	0.00274469	0.0015536	0.00113931	0.000414293	0.00341792	0.00129467	0.00170896	0.0242879	0.00238219	0.000673226	0.00196789	0.00284827	0.00719834	0.000983946	0.000880373	0.00512688	0.00290005	0.00352149	0.00352149	0.00227861	0.00093216	0.0031072	0.00170896	0.00435008	0.00409114	0.00756085	0.00352149	0.00497152	0.00942517	0.0293112	0.00372864	0.0363542
		0.00119109	0.00243397	0.00196789	0.00170896	0.00227861	0.00046608	0.00238219	0.000880373	0.00290005	0.00393578	0.00145003	0.00264112	0.00279648	0.00165717	0.00062144	0.00378042	0.00181253	0.00398757	0.00103573	0.0360435	0.00160539	0.0042465	0.000673226	0.00212325	0.00460901	0.00569653	0.00243397	0.00367685	0.003884	0.0316934	0.0050233	0.138581
		0.00253755	0.00196789	0.00150181	0.00227861	0.00196789	0.00124288	0.0031072	0.00253755	0.00362506	0.00818229	0.0023304	0.00321077	0.00238219	0.00528224	0.00093216	0.00186432	0.00217504	0.00290005	0.00191611	0.00274469	0.00170896	0.00300363	0.00212325	0.00315898	0.00284827	0.00906266	0.00321077	0.00378042	0.00517866	0.00176075	0.00714656	0.00973589
	Rhizobium larrymoorei	0.00269291	0.000880373	0.00315898	0.00015536	0.00859658	0.00129467	0.00605904	0.000983946	0.00108752	0.000258933	0.0046608	0.00730192	0.00248576	0.00315898	0.000828586	0.0200414	0.00569653	0.0112895	0.0138788	0.00440186	0.00481616	0.00455722	0.00590368	0.00688762	0.0135163	0.0183325	0.0089073	0.00880373	0.0124806	0.00678405	0.012377	0.0122216
		0.00119109	0.00300363	0.00170896	0.0007768	0.00554117	0.00031072	0.00227861	0.000725013	0.00315898	0.00331434	0.00833765	0.00450544	0.00248576	0.00781978	0.00119109	0.0050233	0.0130502	0.00730192	0.00486794	0.00642154	0.00403936	0.00357328	0.00398757	0.00435008	0.016261	0.0127395	0.00652512	0.013827	0.015536	0.00341792	0.013827	0.014811
		0.00673226	0.00243397	0.00393578	0.00113931	0.00284827	0.0307095	0.00528224	0.00243397	0.00253755	0.00429829	0.00756085	0.00818229	0.00725013	0.0101502	0.00160539	0.00305541	0.00636976	0.00590368	0.00989125	0.00507509	0.00491973	0.00460901	0.00616261	0.00719834	0.00435008	0.011652	0.0173485	0.0103055	0.0124806	0.0150699	0.0246504	0.0239772
	Rhizobium leguminosarum bv. viciae	0.00145003	0.00046608	0.000517866	5.17866e-05	0.00108752	0.000258933	0.00031072	0.00129467	0.00139824	0.000725013	0.0007768	0.000362506	0.000983946	0.00062144	0.00108752	0.00062144	0.0119627	0.00745728	0.00279648	0.00357328	0.00419472	0.00284827	0.00460901	0.00181253	0.0062144	0.00802693	0.00460901	0.00569653	0.00481616	0.00217504	0.00678405	0.00429829
		0.000414293	0.000258933	0.000517866	0.00046608	0.000362506	0.00015536	0.000983946	0.000103573	0.00046608	0.00201968	0.000103573	0.000880373	0.00129467	0.00103573	0.00046608	0.000673226	0.00709477	0.00688762	0.00321077	0.00264112	0.00590368	0.00595546	0.00176075	0.00435008	0.00870016	0.00585189	0.0034697	0.00569653	0.00455722	0.00103573	0.00517866	0.00512688
		0.000517866	0.00062144	0.000362506	0.000725013	0.00093216	0.00201968	0.00046608	0.000983946	0.00305541	0.00134645	0.000673226	0.000517866	0.00113931	0.000103573	0.000725013	0.000569653	0.00673226	0.00849301	0.00491973	0.0031072	0.00455722	0.00176075	0.00497152	0.00595546	0.00771621	0.0109788	0.00823408	0.00450544	0.00569653	0.00336613	0.00574832	0.0046608
	Sphingomonas azotifigens	0.00062144	0.00015536	0.00062144	0	0.00176075	0.000103573	0.00134645	5.17866e-05	5.17866e-05	0	5.17866e-05	0.00015536	0.000103573	5.17866e-05	0.000103573	0	0.00258933	0.00170896	0.00176075	0.00352149	0.00176075	0.00145003	0.00139824	0.00046608	0.00186432	0.00139824	0.00264112	0.000725013	0.00170896	0.00227861	0.00196789	0.000569653
		0.000673226	0.000207147	0.000569653	5.17866e-05	0.000414293	0	0.000828586	5.17866e-05	0.000983946	5.17866e-05	0.000103573	0.00015536	0.000569653	0.000103573	0.000103573	5.17866e-05	0.0046608	0.00160539	0.000673226	0.0007768	0.00201968	0.000207147	0.00160539	0.000983946	0.013102	0.00124288	0.00181253	0.00113931	0.00217504	0.00031072	0.00150181	0.000569653
		0.000517866	0.000103573	0.00046608	0.000258933	0.000517866	5.17866e-05	0.000258933	0.000362506	0.000880373	0	0.000103573	0.00015536	0.000207147	0.00015536	0	0	0.0133092	0.00139824	0.000828586	0.00119109	0.00165717	0.000725013	0.000725013	0.00165717	0.00191611	0.000828586	0.00227861	0.00093216	0.00150181	0.000828586	0.00243397	0.00103573
	Paraburkholderia caledonica	0.000880373	0.0015536	0.00139824	0.00170896	0.000362506	0.00062144	0.00321077	0.00134645	0.00595546	0.00258933	0.00336613	0.00341792	0.00279648	0.000880373	0.00378042	0.0107198	0.00435008	0.00362506	0.00512688	0.00590368	0.00533402	0.00305541	0.00414293	0.00139824	0.013102	0.014552	0.00662869	0.00673226	0.00973589	0.00129467	0.0115484	0.00331434
		0.00145003	0.00170896	0.00227861	0.00253755	0.00129467	0.00134645	0.00046608	0.0007768	0.00357328	0.00383221	0.00119109	0.00331434	0.00269291	0.00201968	0.00590368	0.00201968	0.0104609	0.00740549	0.00471258	0.00378042	0.00673226	0.00336613	0.00253755	0.00134645	0.0171932	0.0114448	0.00647333	0.00559296	0.00849301	0.000828586	0.00719834	0.00419472
		0.0023304	0.00227861	0.00124288	0.000880373	0.00217504	0.000517866	0.00258933	0.00196789	0.00559296	0.00315898	0.00528224	0.00315898	0.0023304	0.000414293	0.00497152	0.00217504	0.0118591	0.0085448	0.00683584	0.0122734	0.00445365	0.00207147	0.00533402	0.00170896	0.013361	0.0139306	0.0183325	0.00958053	0.00849301	0.00201968	0.0119109	0.00574832
	Paraburkholderia soli	0.00901088	0.00548938	0.00243397	0.00284827	0.00046608	0.00315898	0.00222683	0.00590368	0.00797514	0.00616261	0.00450544	0.003884	0.00274469	0.0112895	0.0135681	0.00279648	0.0284309	0.0180218	0.00460901	0.00849301	0.0176592	0.016261	0.00833765	0.00864837	0.0239772	0.0312791	0.0069912	0.0123252	0.00802693	0.00145003	0.0323149	0.0157949
		0.00797514	0.00093216	0.00688762	0.00626618	0.00113931	0.00150181	0.00186432	0.00160539	0.00445365	0.00994303	0.00160539	0.00284827	0.00321077	0.00642154	0.0114966	0.00533402	0.0209736	0.0234076	0.00528224	0.00911445	0.0138788	0.0104609	0.00341792	0.0054376	0.0166235	0.0394614	0.00725013	0.00730192	0.00460901	0.00336613	0.0207147	0.0146556
		0.00341792	0.00725013	0.00393578	0.00238219	0.00357328	0.0007768	0.00145003	0.00295184	0.00859658	0.00528224	0.00372864	0.00341792	0.0031072	0.000103573	0.0200932	0.00709477	0.0200414	0.0342828	0.0154324	0.0243397	0.00693941	0.00512688	0.00880373	0.00611082	0.0407043	0.034697	0.0416882	0.0256862	0.00864837	0.00274469	0.0280166	0.0166753
	Ralstonia pickettii	0.00253755	0.00160539	0.00134645	0.000569653	0.000258933	0.000569653	0.000983946	0.00217504	0.00403936	0.00253755	0.00165717	0.00134645	0.00305541	0.00113931	0.00238219	0.00150181	0.0153806	0.0127913	0.00983946	0.00787157	0.0142413	0.0107198	0.00838944	0.00393578	0.0200414	0.0292595	0.0105645	0.0199896	0.0208182	0.0031072	0.0227861	0.00942517
		0.00217504	0.000258933	0.00217504	0.00238219	0.00212325	0.000517866	0.000983946	0.00031072	0.00222683	0.0023304	0.00093216	0.00124288	0.00290005	0.00611082	0.00165717	0.00191611	0.0153806	0.0137752	0.00828586	0.00978767	0.0128431	0.0127395	0.00491973	0.00341792	0.0302952	0.0198861	0.0100466	0.0114448	0.0139824	0.00429829	0.013361	0.0112895
		0.00160539	0.00186432	0.00134645	0.000725013	0.00181253	0.00191611	0.00191611	0.000569653	0.00336613	0.00201968	0.00383221	0.00201968	0.00414293	0.00062144	0.00336613	0.00103573	0.0163128	0.0185396	0.0142413	0.0165717	0.010927	0.00398757	0.00973589	0.00367685	0.0247022	0.030347	0.0304505	0.0171414	0.0259451	0.00600725	0.0150181	0.0151217
	Acidovorax delafieldii	0.000414293	0.000880373	0.00538581	0.000362506	0.00295184	0.00170896	0.00833765	0.000362506	0.00150181	0.010202	0.0375971	0.0316934	0.0106163	0.0073537	0.0062144	0.0144485	0.00015536	0.00113931	0.0153806	0.00435008	0.00460901	0.00491973	0.00429829	0.00875194	0.0227861	0.00740549	0.0471776	0.0127395	0.032522	0.01797	0.0136199	0.0121699
		0.00124288	0.000258933	0.00523045	0.000983946	0.00538581	0.00031072	0.0042465	0.000103573	0.034956	0.00947695	0.0354221	0.0118074	0.00554117	0.0204039	0.00678405	0.00616261	0.00284827	0.00124288	0.00595546	0.00590368	0.00129467	0.00269291	0.0081305	0.00569653	0.0401346	0.0143449	0.0438633	0.0180218	0.0397721	0.00507509	0.0238736	0.0130502
		0.00476437	0.00191611	0.00533402	0.00093216	0.0042465	0.0093216	0.00880373	0.00119109	0.0228897	0.00419472	0.0572242	0.0104609	0.0329881	0.0301916	0.0034697	0.00440186	0.00305541	0.00269291	0.010668	0.0031072	0.0054376	0.00269291	0.00714656	0.00207147	0.00538581	0.0141378	0.0216468	0.0147592	0.0152253	0.0290523	0.0539617	0.0239772
	Aquincola tertiaricarbonis	0.000103573	0.00129467	0.00486794	0.00093216	0.00797514	0.00362506	0.00569653	0.00600725	0.00093216	0.00031072	0.00870016	0.0125842	0.00554117	0.00398757	0.00217504	0.00497152	0.0007768	0.0146556	0.0485759	0.0341792	0.0132056	0.0327809	0.0348006	0.0361471	0.0235111	0.0170378	0.0417918	0.104298	0.0393578	0.0559814	0.056551	0.0663905
		0.00046608	0.00031072	0.00875194	0.00398757	0.00761264	0.000362506	0.0146038	0.00849301	0.00165717	0.000725013	0.00176075	0.00895909	0.00145003	0.00688762	0.00176075	0.00497152	0.0188503	0.0112377	0.0415847	0.0229933	0.0229933	0.0534956	0.0494562	0.0615225	0.0159503	0.00590368	0.0497152	0.0535474	0.0722424	0.0103573	0.0615743	0.0556706
		0.00336613	0.00258933	0.00725013	0.00227861	0.0122734	0.00460901	0.0146556	0.0100984	0.00170896	0.00227861	0.00372864	0.00828586	0.00952874	0.0136199	0.00108752	0.00414293	0.00336613	0.0140342	0.0339202	0.0303988	0.0506991	0.0224236	0.0539099	0.065044	0.0101502	0.0245987	0.066753	0.0528224	0.03739	0.0608493	0.0720352	0.0642154
	Delftia tsuruhatensis	0.000362506	0.000103573	0.00336613	5.17866e-05	0.00134645	0.00103573	0.00300363	0.00093216	0.00150181	0.000362506	0.0127395	0.00264112	0.00781978	0.00031072	0.00015536	0.00264112	0.00062144	0.000362506	0.00181253	0.00761264	0.00150181	0.0007768	0.000569653	0.00952874	0.00186432	0.00113931	0.00212325	0.00129467	0.0023304	0.00600725	0.00533402	0.00305541
		0.00015536	0.00015536	0.000517866	0.00015536	0.0046608	5.17866e-05	0.00186432	5.17866e-05	0.00481616	0.00031072	0.0230451	0.00331434	0.00119109	0.00357328	0.00134645	0.0108234	0.00217504	0.0007768	0.000828586	0.0015536	0.000258933	0.00015536	0.00248576	0.00181253	0.00321077	0.00093216	0.0023304	0.00243397	0.00212325	0.00295184	0.000725013	0.0118074
		0.00279648	0.000517866	0.00642154	5.17866e-05	0.00160539	0.00600725	0.00170896	0.00046608	0.00129467	0.00062144	0.00761264	0.0197307	0.00564474	0.000828586	0.00222683	0.00978767	0.00367685	0.00471258	0.00181253	0.00207147	0.00709477	0.00191611	0.0015536	0.000983946	0.00113931	0.0015536	0.00243397	0.000880373	0.00688762	0.00460901	0.00605904	0.00222683
	uncultured_Azospira sp.	0.000103573	0	0.000207147	0	0.000207147	0	0	5.17866e-05	5.17866e-05	0	0.00238219	0.000207147	0.00134645	0.000362506	0.000103573	0.000207147	0	0	0.00015536	5.17866e-05	0	0	0	0.00031072	0	0	0.000258933	0	0	5.17866e-05	5.17866e-05	5.17866e-05
		0	0	0.000103573	0	0.00046608	5.17866e-05	0.000207147	0.000103573	0.0122216	0	0.00942517	0.000207147	0.00274469	0.0007768	0.000103573	0.00165717	0	0	0	0	0	0	0.000362506	5.17866e-05	5.17866e-05	0	0.00015536	0	5.17866e-05	0	0	5.17866e-05
		0	0	0.00015536	0	0	0	0.00300363	0.000414293	0.000103573	0	0.00207147	5.17866e-05	0.00191611	0.00693941	0	0.00031072	0	0	0	0.000103573	0	0	0	0	0	0	0.000207147	0	0	5.17866e-05	5.17866e-05	5.17866e-05
	Archangium violaceum	0.0050233	0.00269291	0.00248576	0.00113931	0.00113931	0.00367685	0.00512688	0.00124288	0.00108752	0.0007768	0.00212325	0.00403936	0.00207147	0.000673226	0.000362506	0.00222683	0.0007768	0.000983946	5.17866e-05	0.000103573	5.17866e-05	0.00093216	0.000207147	0	0.000828586	0.000207147	0.00015536	5.17866e-05	0	0.000103573	0.000103573	0.000258933
		0.000673226	0.00507509	0.00207147	0.00238219	0.0128949	0.00103573	0.00378042	0.000569653	0.010668	0.000414293	0.000828586	0.00248576	0.000725013	0.00015536	0.00062144	0.0031072	0.00031072	0.000880373	5.17866e-05	0.000362506	0.00031072	5.17866e-05	0.000258933	0.000258933	0.000569653	0.000103573	0.00015536	5.17866e-05	0.000517866	0	0.00015536	0.000103573
		0.00548938	0.00139824	0.00165717	0.00191611	0.00139824	0.00031072	0.00528224	0.00113931	0.00409114	0.00341792	0.00134645	0.0023304	0.00062144	0.00186432	0.000517866	0.00124288	0.000517866	0.000207147	0.00015536	0.00031072	0.000103573	0.000103573	0.000517866	5.17866e-05	0.00031072	0.000103573	5.17866e-05	0.000103573	5.17866e-05	0.000103573	0.000207147	0.000258933
	Aeromonas hydrophila subsp. hydrophila	0	0	0	0	0	0	0	0	0	0.00015536	0	0.000103573	5.17866e-05	0.000517866	0	0	0	0	0	0	0	0	0	0	0	5.17866e-05	0	0	0	0	0	0
		0	0	0	0	0	0	0	0	0	0.00113931	0	0	0.00642154	5.17866e-05	0	0	0	0	0	0	0	0	0	5.17866e-05	0	0.000207147	0	0	0.00300363	0.00015536	0	0
		0	0	0	0	0	0	0	0	0	0.016986	0.00160539	0	0.00108752	0.000517866	0	0	0	0	0	0	0	0	0	0	0	0.00113931	0	0	0	0	0	0
	Pseudoxanthomonas mexicana	0.000880373	5.17866e-05	0.0123252	0	0.00999482	0.000880373	0.00201968	0.000414293	0	0	0.000362506	0.000673226	0.0134127	0.00031072	0.00113931	0.000828586	0.00031072	0.000258933	0.00429829	0.0007768	0.00248576	0.00440186	0.00372864	0.00134645	0.00429829	0	0.00170896	0.00165717	0.000828586	0.000828586	0.00145003	0.00134645
		0.000103573	0.00062144	0.000983946	0.000103573	0.0042465	0.000414293	0.00352149	5.17866e-05	0.00113931	0	0.00305541	0.00062144	0.00326256	0.00129467	5.17866e-05	0.000103573	0.00139824	0.00103573	0.00186432	0.00176075	0.000517866	0.00145003	0.00160539	0.0023304	0.00150181	0.000258933	0.00160539	0.0015536	0.00512688	0.00093216	0.00290005	0.00435008
		0.000880373	0	0.00937338	5.17866e-05	0.00243397	0.0175039	0.00761264	0.00124288	0.00253755	0	0.00062144	0.00015536	0.00227861	0.00227861	0.000207147	0.000258933	0.000207147	0.00015536	0.0007768	0.00145003	0.00139824	0.000673226	0.00160539	0.00062144	0.000207147	0.000207147	0.00176075	0.00248576	0.00181253	0.00103573	0.017711	0.00429829
	Pseudomonas geniculata	0.000103573	0	0.000880373	0	0.00113931	0.00062144	0.000103573	0.000103573	0.000103573	0	0.000207147	0	0.00616261	5.17866e-05	0.00015536	5.17866e-05	5.17866e-05	0	0.00062144	0.0123252	0.00015536	0.000569653	0.00046608	0.000207147	0.00015536	0	0.000725013	0.00015536	0.00062144	0.000207147	0.000362506	5.17866e-05
		0	0.000103573	0.000414293	0.000207147	0.00108752	0	0.000207147	5.17866e-05	0.00062144	0	0.0334542	0	0.000207147	0.000103573	5.17866e-05	0.000103573	0.00103573	5.17866e-05	0.00103573	0.000258933	0.000103573	0.000414293	5.17866e-05	0.000258933	0.000258933	5.17866e-05	0.00031072	5.17866e-05	0.00046608	0.00046608	0.00015536	0.00031072
		0.0007768	0	0.0168824	5.17866e-05	0.00093216	0.0415329	0.00129467	0.00031072	5.17866e-05	0	0.00031072	5.17866e-05	0.00295184	0.00015536	0.00015536	0	5.17866e-05	0.00119109	0.000517866	0.00419472	0.00031072	0	0.000207147	0	0.000103573	0.000103573	0.000207147	5.17866e-05	0.000362506	0.00015536	0.000362506	0.00103573
Ascomycota	Cladosporium delicatulum	0.00121926	0.32304	0.0388901	0.0111625	0.00111415	0.0154299	0.1465	0.00517133	0.0158083	0.00134539	0.0138533	0.00735758	4.20433e-05	0.0103216	0.0045617	0.0138322	0.000777801	0.0228295	0.00361572	0.0196973	0.00906033	0.0023334	0.0244902	0.0166071	0.00479294	0.00451966	0.0123607	0.00647467	0.0181627	0.0180996	0.00746269	0.00620139
		0.0401934	0.0216103	0.112172	0.0121295	0.0260038	0.000294303	0.00590708	0.00958587	0.00372083	0.0186672	0.0096069	0.0121926	0.0402144	0.00571789	0.00731554	0.0104057	0.00744166	0.0172588	0.0272651	0.092222	0.015493	0.00243851	0.00279588	0.00260668	0.030145	0.00470885	0.0160605	0.0105318	0.00180786	0.00355266	0.00483498	0.00369981
		0.131364	0.0181627	0.00269077	0.0620559	0.0610259	0.133761	0.0144209	0.0270338	0.083456	0.00792516	0.00939668	0.00700021	0.0180996	0.0131806	0.0175741	0.00624343	0.00241749	0.00422535	0.0221568	0.0081564	0.00441455	0.000147152	0.00628547	0.0076729	0.00506622	0.00487702	0.0132436	0.0454278	0.014589	0.0127391	0.0177002	0.0142527
	Corynespora cassiicola	0	0	0.000588606	0	0	0.000147152	2.10217e-05	0	4.20433e-05	0	0.000105108	2.10217e-05	0	0	0	0	0	0.00037839	0.000105108	0	0	0	0.000189195	0	8.40866e-05	6.3065e-05	4.20433e-05	0	2.10217e-05	2.10217e-05	4.20433e-05	0.00296405
		0	8.40866e-05	0.00273281	0	0.000903931	4.20433e-05	0	2.10217e-05	0	0.000168173	0.000357368	0	0	2.10217e-05	0	2.10217e-05	0.000231238	0	0.00168173	0	0.000189195	0	4.20433e-05	0.000189195	4.20433e-05	2.10217e-05	0.000210217	2.10217e-05	8.40866e-05	0	0	0.000105108
		0.000168173	0	2.10217e-05	6.3065e-05	2.10217e-05	2.10217e-05	2.10217e-05	4.20433e-05	4.20433e-05	0	0	6.3065e-05	0	0	0	0.00025226	2.10217e-05	0.000483498	0.0180156	6.3065e-05	0.000231238	0	2.10217e-05	2.10217e-05	4.20433e-05	2.10217e-05	4.20433e-05	0.00012613	0	2.10217e-05	0	4.20433e-05
	Didymella heteroderae	0.000567585	0.00256464	0.0158083	0.0131385	0.000840866	0.00430944	0.00523439	0.00199706	0.00481396	0.0043725	0.00395207	0.00723145	0.000147152	0.0333614	0.0028169	0.00565482	0.00166071	0.00412024	0.0258146	0.00510826	0.00157662	0.00643263	0.0295775	0.0201808	0.0670801	0.0341392	0.0164389	0.00306916	0.00525541	0.0177843	0.0148203	0.00622241
		0.0185831	0.00447761	0.00653773	0.0112256	0.00321631	0.00119823	0.00847173	0.00746269	0.0010721	0.0151356	0.00317427	0.00161867	0.0124448	0.00409922	0.0141896	0.00315325	0.0202439	0.00424637	0.0168173	0.00548665	0.0162918	0.00607526	0.0248266	0.559849	0.0359891	0.0357999	0.0194871	0.00166071	0.164999	0.0323733	0.0503048	0.00603321
		0.0159554	0.00592811	0.00109313	0.00479294	0.00645365	0.0276855	0.00309018	0.0294513	0.0151987	0.0104057	0.0108892	0.0118142	0.00166071	0.0302922	0.0138743	0.0030061	0.0022283	0.0073786	0.00796721	0.0141896	0.00634854	0.0992222	0.043641	0.0548034	0.00527643	0.0166071	0.00655876	0.00517133	0.00422535	0.0808913	0.0183309	0.0250578
	Epicoccum nigrum	0.00050452	0.00115619	0.00178684	0.000294303	2.10217e-05	0.000168173	0.00723145	0.000105108	8.40866e-05	0.000693715	0.000735758	0.000567585	2.10217e-05	2.10217e-05	0	0.000210217	0.000189195	0.00138743	0.000231238	0.000294303	0.00050452	0	0.00119823	0.000315325	0.000609628	0.00012613	0.000357368	0.000525541	0.00105108	0.00176582	4.20433e-05	0.0037839
		0.00849275	0.000357368	0.0023334	0.000147152	0.00100904	0	0.000147152	2.10217e-05	0.00012613	0.000483498	0.000315325	0.000588606	0.00157662	0	0.00140845	0.00025226	0.00182888	0.0012613	0.000399411	6.3065e-05	0.0565482	0.000588606	0.00050452	0.000567585	0.00128232	0.000168173	0.000672693	0	0.00250158	0.000525541	0.00149254	0.000399411
		0.00472987	0.000105108	0.000294303	0.0010721	0.0526382	0.000441455	2.10217e-05	0.00607526	0.00136641	0.00128232	0.000588606	0.000672693	0.00109313	0.000483498	0.000483498	0.000693715	0.000273281	0	0.00103006	0.000273281	8.40866e-05	0.00771495	0.000651671	0.000168173	0.000294303	0.000693715	0.00170275	0.00475089	0.000231238	0.00050452	0.000777801	0.000861888
	Epicoccum sorghinum	0.00229136	0.00254362	0.00506622	0.005823	0.00809334	0.0110784	0.0118142	0.00119823	0.00645365	0.00163969	0.00344755	0.0028169	0.00012613	0.0096069	0.00891318	0.00933361	0.000798823	0.00559176	0.0124448	0.0137692	0.0051503	0.00367879	0.018478	0.0222199	0.00609628	0.0391003	0.0185201	0.00264873	0.0141686	0.0233761	0.0360101	0.00803027
		0.00481396	0.00746269	0.00256464	0.00506622	0.00372083	0.00117721	0.011646	0.009712	0.00012613	0.0162708	0.00472987	0.00441455	0.0101114	0.00197604	0.0194871	0.0068951	0.0291781	0.00285894	0.014526	0.0103847	0.0449863	0.0172798	0.0169435	0.115052	0.00838764	0.0199706	0.0198655	0.00388901	0.0494009	0.0221358	0.111184	0.019403
		0.039815	0.0100694	0.000966996	0.012613	0.0185411	0.0739542	0.000693715	0.00916544	0.0132647	0.00601219	0.0253311	0.00653773	0.00323733	0.017448	0.0172798	0.00109313	0.00285894	0.00729451	0.00578095	0.0112045	0.0179945	0.14362	0.0113096	0.0364726	0.0102375	0.0141896	0.00372083	0.00645365	0.014589	0.00792516	0.263569	0.0454278
	Phoma pereupyrena	0.00012613	0.000168173	0.00115619	0.00550767	0.000714736	0.000462476	0.000609628	0.000231238	0.000420433	0.000420433	0.000525541	0.00063065	2.10217e-05	0.000651671	0.00206012	0.000399411	0.00012613	0.000189195	0.00170275	0.00037839	0.000294303	0.00115619	0.00939668	0.00704225	0.000651671	0.000861888	0.00105108	0.00037839	0.00260668	0.00828253	0.0091234	0.00100904
		8.40866e-05	0.000147152	0.000294303	0.000525541	0.000988018	0.000357368	0.00578095	0.000988018	0	0.00063065	0.000168173	0.000315325	0.000525541	0.00220727	0.000924953	0.000420433	0.000525541	0.00037839	0.0112886	0.000231238	0.005823	0.000105108	0.00365777	0.00163969	0.00012613	0.000714736	0.00103006	0.000462476	0.00119823	0.0175321	0.00248055	0.000168173
		0.00103006	0.000420433	0.00100904	0.000210217	0.00287997	0.00184991	0.000189195	0.000294303	0.000483498	0.00710532	0.00050452	0.000966996	0.00025226	0.0326466	0.0105318	0.00050452	0.000231238	0.000168173	0.000189195	0.000105108	0.0020391	0.18888	0.030124	0.00565482	0.000273281	0.00292201	0.000756779	0.000567585	0.00342653	0.00147152	0.0216943	0.0020391
	Pseudopithomyces chartarum	4.20433e-05	4.20433e-05	0.000609628	0.00250158	0.000420433	0.00037839	0.00386798	4.20433e-05	4.20433e-05	0.000966996	0.000105108	0.000357368	0	0.00117721	0.00050452	0.000231238	0	4.20433e-05	0	0.000273281	0	2.10217e-05	0.00231238	0	4.20433e-05	6.3065e-05	0.000609628	0.0015556	0.000273281	6.3065e-05	0.000777801	0
		0.00239647	0.00172378	0.00279588	0.0015556	0.000294303	0	0.00180786	0.00508724	2.10217e-05	0.000651671	4.20433e-05	0.000294303	0.00151356	0.00012613	0.000189195	0.000357368	0.000609628	0.0022283	8.40866e-05	0.00050452	0.00521337	8.40866e-05	0.00037839	4.20433e-05	0.00363675	2.10217e-05	0.000882909	2.10217e-05	0.00063065	2.10217e-05	0.000105108	0
		0.000609628	0.000420433	0.00037839	0.00206012	0.0126761	0.00012613	0.00557074	0.00037839	0.00100904	0.00163969	0.000735758	0.00113517	0.00201808	6.3065e-05	0.000315325	4.20433e-05	2.10217e-05	2.10217e-05	0.000294303	4.20433e-05	0	0	8.40866e-05	0.00153458	0.000399411	0.000840866	0.00138743	0.000399411	0.000273281	0.000147152	0.000189195	0.000315325
	Periconia byssoides	0.00012613	0.00243851	0.00519235	0.000588606	0.000147152	0.00012613	0.0377339	0.00037839	0.000798823	0.000840866	0.00121926	0.000840866	0	0	0.00441455	0.000840866	0	0.0174269	4.20433e-05	0.000210217	0.000777801	0.000189195	0.00115619	0.00037839	0.000336346	0.00012613	0.00025226	0.000840866	0.000693715	0.00050452	0.000147152	0.000105108
		0.00132436	0.000420433	0.0598066	0.00218625	0.0275173	0.00012613	0.00063065	0.00163969	4.20433e-05	8.40866e-05	0.000357368	0.00470885	0.000462476	8.40866e-05	0.00117721	0.00130334	0.00050452	0.000462476	0.000840866	0.00176582	0.00180786	0.000147152	0.000105108	0	0.000105108	2.10217e-05	0.00063065	0.000462476	6.3065e-05	0.000105108	0.000273281	0.000168173
		0.00826151	0.000777801	0.000609628	0.00620139	0.00241749	0.000147152	8.40866e-05	0.000357368	0.00790414	0.000672693	0.000882909	0.0017448	0.0113096	0.000777801	0.00193399	0.000441455	0	0.000210217	0.00195501	0.000231238	0.000168173	0.000315325	0.000105108	0.000273281	0.000567585	8.40866e-05	0.000609628	0.084444	0.000273281	2.10217e-05	0.000882909	0.011667
	Paraphoma radicina	2.10217e-05	4.20433e-05	0.000147152	0.0020391	6.3065e-05	0.000168173	0.000105108	0.00037839	0.00037839	0.000672693	6.3065e-05	0.000231238	4.20433e-05	4.20433e-05	0.000462476	0.000147152	0.000819844	0.000273281	0.0778432	0.0010721	0.000798823	0.00506622	0.000672693	0.00994324	0.000567585	0.000336346	0.00287997	0.000210217	0.000903931	0.00195501	0.00111415	0.00012613
		4.20433e-05	0.000231238	0.000210217	0.000147152	2.10217e-05	8.40866e-05	6.3065e-05	0.000231238	0	0.000315325	0	6.3065e-05	4.20433e-05	0	2.10217e-05	0	0.00491907	0.000168173	0.00412024	0.020412	0.00025226	0.000756779	0.000567585	0.000441455	0.00115619	0.000231238	0.0130755	0.00025226	0.000588606	0.000273281	0.00269077	6.3065e-05
		6.3065e-05	0.000336346	0.000735758	0	0.000147152	2.10217e-05	0.00163969	2.10217e-05	6.3065e-05	0	0.000273281	2.10217e-05	0	0.000168173	4.20433e-05	4.20433e-05	0.000840866	0.00277486	0.00231238	0.00132436	0.00063065	0.000168173	0.00115619	0.0023334	0.000693715	0.000420433	0.00132436	0.000819844	0.000903931	0.000588606	0.00536052	0.0050452
	Alternaria tenuissima	0.00826151	0.0275804	0.103553	0.0276855	0.00109313	0.047572	0.360837	0.0156401	0.0505571	0.0127181	0.0294303	0.0555182	2.10217e-05	0.0333614	0.0340551	0.423208	0.00723145	0.334181	0.0267606	0.171894	0.0654824	0.044629	0.204436	0.141413	0.348119	0.200021	0.0946185	0.218163	0.106285	0.144377	0.0313433	0.100904
		0.107168	0.0628337	0.158945	0.0673324	0.0705907	0.00241749	0.0186672	0.0204541	0.00304814	0.167522	0.0187723	0.1033	0.0501156	0.0323523	0.0286525	0.074753	0.0507042	0.151272	0.401429	0.446122	0.596237	0.044629	0.0346016	0.0851377	0.199706	0.0578306	0.124028	0.249338	0.166723	0.293126	0.0632962	0.1465
		0.306201	0.0323523	0.00666386	0.0448182	0.261888	0.0231028	0.0263822	0.189615	0.255287	0.441917	0.0250578	0.114063	0.0156191	0.451966	0.0144209	0.00945974	0.0245953	0.0212108	0.108535	0.153059	0.0561278	0.0894051	0.0746899	0.169182	0.0648308	0.0851797	0.314568	0.38478	0.0958377	0.169098	0.192516	0.254761
	Stemphylium lycopersici	4.20433e-05	0.000336346	0.000189195	0.00012613	0	0.00012613	0.000861888	0	0.000798823	0.000273281	0.000231238	0.000294303	0	0.000567585	0.00103006	0.000672693	2.10217e-05	0.00124028	0.000147152	0.000168173	4.20433e-05	0	0.000105108	0.000840866	0.000315325	0.000882909	0.000147152	0.00025226	0.000189195	0.000315325	2.10217e-05	0.000189195
		0.000210217	0.000462476	0.000483498	0.000567585	0.000798823	0.000168173	0	0.000105108	2.10217e-05	0.000546563	0.00012613	0.00269077	0.00012613	0.000420433	0.000147152	0.000609628	8.40866e-05	0.000357368	0.00025226	0.00491907	0.0189405	0.00012613	4.20433e-05	6.3065e-05	0.000399411	4.20433e-05	0.000105108	0.000588606	6.3065e-05	0.000273281	0.000231238	0.000168173
		0.00178684	0.000231238	0	0.00325836	0.00170275	0	0.000294303	6.3065e-05	0.000147152	0.0023334	0	0.00063065	0.000483498	0.000294303	0.000210217	0.00012613	6.3065e-05	6.3065e-05	6.3065e-05	8.40866e-05	2.10217e-05	0.000294303	2.10217e-05	0.000189195	0.000546563	0.00050452	0.000147152	0.00298507	8.40866e-05	0.00050452	0.000420433	0.00243851
	Aspergillus foetidus	0.00134539	0.00451966	0.000609628	0.00441455	8.40866e-05	0.00229136	0.000189195	0.00151356	0.00184991	0.00607526	0.000357368	0.000882909	0	0.00460374	0.00334244	0.000420433	2.10217e-05	0	8.40866e-05	2.10217e-05	0	2.10217e-05	0.000147152	4.20433e-05	0	0	2.10217e-05	4.20433e-05	0	2.10217e-05	2.10217e-05	0
		0.00554972	0.0017448	0.000609628	0.00491907	0.000336346	0.00693715	0.000945974	0.00470885	0.00025226	0.000462476	0.00025226	0.000882909	0.00475089	0.000567585	0.00384696	0.000693715	4.20433e-05	0.00012613	0.000105108	4.20433e-05	0	0.000105108	2.10217e-05	0	2.10217e-05	0	6.3065e-05	4.20433e-05	0	6.3065e-05	0	2.10217e-05
		0.000609628	0.00363675	0.000399411	0.00157662	0.000483498	0	0.000399411	0.211961	0.000420433	0.000945974	0.000714736	0.000651671	0.00063065	0.000315325	0.00739962	0.00168173	0	2.10217e-05	0	0.000210217	0	0	8.40866e-05	0	0	0.000147152	0	0	2.10217e-05		2.10217e-05	0.000189195
	Talaromyces verruculosus	8.40866e-05	0.000210217	4.20433e-05	0.000546563	4.20433e-05	6.3065e-05	0	0.0112886	0.000462476	0.000462476	4.20433e-05	0.000588606	0	0.000210217	0.00025226	4.20433e-05	8.40866e-05	0	4.20433e-05	6.3065e-05	0	0	0	0	2.10217e-05	2.10217e-05	0	0	0.000714736	0	0	2.10217e-05
		0.000231238	6.3065e-05	2.10217e-05	0.000462476	2.10217e-05	0.00012613	0	0.000315325	2.10217e-05	8.40866e-05	0	0.00130334	0.00025226	2.10217e-05	0.000315325	2.10217e-05	8.40866e-05	0	0.000483498	0	4.20433e-05	2.10217e-05	6.3065e-05	2.10217e-05	8.40866e-05	0	0.000105108	0	0	0	2.10217e-05	2.10217e-05
		0.000105108	0.000105108	8.40866e-05	0.000105108	2.10217e-05	0	0	4.20433e-05	4.20433e-05	2.10217e-05	0.000105108	8.40866e-05	0.000189195	2.10217e-05	2.10217e-05	4.20433e-05	0.00050452	0	0.000210217	0.000357368	2.10217e-05	0	0	0	0	0	6.3065e-05	6.3065e-05	4.20433e-05	0	0.000147152	0
	Acidomelania panicicola	0.000273281	0.00132436	0.00115619	0.00294303	4.20433e-05	0.000714736	0.000609628	0.00283792	0.0045617	0.0111835	0.000988018	0.00212319	2.10217e-05	0.00323733	0.00447761	0.000273281	0.000903931	0.00100904	0.00399411	0.0103847	0.00441455	0.00105108	0.0031112	0.00140845	0.00866092	0.00590708	0.0237334	0.00615934	0.00824049	0.00279588	0.0167122	0.00651671
		0.00315325	0.000945974	0.000588606	0.00277486	0.000231238	0.00170275	0.00050452	0.00142947	0.0012613	0.00138743	0.000147152	0.00105108	0.00145049	0.00134539	0.00340551	0.000693715	0.0158503	0.00103006	0.00597015	0.00304814	0.0107631	0.00153458	0.00142947	0.00119823	0.0104688	0.00193399	0.0264242	0.0114988	0.0101535	0.0101955	0.00554972	0.00262771
		0.000966996	0.00182888	0.00241749	0.00115619	0.00374185	2.10217e-05	0.000168173	0.00121926	0.000777801	0.00248055	0.00285894	0.00153458	0.000420433	0.000189195	0.00624343	0.00353164	0.00882909	0.0015556	0.00487702	0.0101535	0.00241749	0.0063065	0.00292201	0.00113517	0.00634854	0.00294303	0.031028	0.0147362	0.00590708	0.000735758	0.00597015	0.00399411
	Arthrobotrys thaumasia	0.0113517	0.00508724	0.00441455	0.00206012	0.046647	0.0020391	0.00189195	0.00578095	0.00187093	0.00037839	0.00332142	0.00489804	0.000945974	0.00218625	0.00380492	0.00260668	0.0010721	0.00189195	0.0045617	0.000546563	0.000861888	0.00109313	0.00685306	0.00159765	0.000420433	0.000315325	0.00182888	0.000714736	0.00327938	0.00050452	0.000336346	0.00100904
		0.00258566	0.00298507	0.00309018	0.00258566	0.0691402	0.00771495	0.00283792	0.00136641	0.00561278	0.000882909	0.000672693	0.000988018	0.00212319	0.000756779	0.00298507	0.00115619	0.00193399	0.0010721	0.00348959	0.00245953	0.00182888	0.00298507	0.00439353	0.000483498	0.00214421	4.20433e-05	0.0035947	0.00025226	0.000294303	6.3065e-05	0.00187093	0.000231238
		0.00273281	0.00599117	0.00351062	0.00525541	0.0138743	0.000672693	0.0076729	0.00193399	0.00216523	0.00147152	0.00462476	0.0015556	0.0073786	0.00521337	0.00153458	0.0061173	0.00195501	0.0015556	0.00258566	0.000651671	0.00227034	0.000105108	0.00292201	0.0010721	0.000988018	0.000462476	0.00195501	0.000210217	0.00138743	0.000546563	0.00132436	0.000840866
	Orbilia cotoneastri	0	4.20433e-05	0.000693715	0.000525541	0.00506622	0.000210217	0.000588606	0.0033004	0.000189195	0.000105108	0.00138743	0.0239437	0	0.000315325	0.00248055	0.00594913	0.000210217	0.0010721	0.00794618	0.00714736	0.000420433	0.000357368	0.0242169	0.00729451	0	0.000336346	0.0124448	0.00607526	8.40866e-05	0.000336346	0.0151146	0.00561278
		0	8.40866e-05	0.000945974	0.00376288	0.000567585	0	0.00838764	0.00561278	0	0.00540256	0.000357368	0.23807	6.3065e-05	2.10217e-05	0.0031112	0.00115619	4.20433e-05	2.10217e-05	0.0115619	0.00491907	0.000903931	0.000567585	0.00809334	0.0020391	0.000189195	0.00012613	0.00441455	0.0123187	0.000756779	0.000210217	0.0134959	0.00403616
		0	0.000189195	0.00124028	0.0015556	0.000693715	0	0.000168173	0.00275384	4.20433e-05	0.000105108	0.00290099	0.00746269	2.10217e-05	0.000105108	0.00218625	0.00119823	4.20433e-05	6.3065e-05	0.00983813	0.00842968	0.000966996	0.00195501	0.0196973	0.0235232	0.000231238	0.000357368	0.0188354	0.0167753	0.000210217	0.00012613	0.0156822	0.0126971
	Colletotrichum chlorophyti	0.00113517	0.00714736	0.00191297	0.0206222	0	0.000315325	0.000483498	0.00269077	0.00191297	0.00264873	0.0020391	0.00119823	2.10217e-05	0.000357368	0.0704856	0.000714736	4.20433e-05	2.10217e-05	6.3065e-05	4.20433e-05	2.10217e-05	0	0.000462476	0.000189195	2.10217e-05	8.40866e-05	2.10217e-05	6.3065e-05	0.000147152	2.10217e-05	2.10217e-05	0
		0.00231238	0.00224932	0.0015556	0.00716838	0.00124028	0.00891318	0.000420433	0.00403616	0.000231238	0.00050452	6.3065e-05	0.00229136	0.00109313	0.000798823	0.000819844	0.00189195	6.3065e-05	0.00012613	0	0.000105108	0	0.00012613	0.00012613	0.000189195	0	2.10217e-05	0	4.20433e-05	0	2.10217e-05	0	0
		0.000903931	0.000693715	0.000105108	0.00191297	0.000399411	0	0.000672693	0.00943872	0.0017448	0.00227034	0.000882909	0.00140845	0.00128232	0.000882909	0.00472987	0.00136641	0	6.3065e-05	0.00012613	0.000714736	0	0	0	2.10217e-05	0	2.10217e-05	4.20433e-05	0.000105108	0	0	0.000105108	0.00176582
	Colletotrichum truncatum	0	0	0	4.20433e-05	0	0.00731554	0	4.20433e-05	0	0	0	0	0	0.000315325	0	2.10217e-05	0	0	0	0	0	0.000441455	0	0	0	0	0	0	0.000357368	4.20433e-05	0	0
		0	0	0	0.000105108	0	0.00012613	0	0.000147152	0	0	2.10217e-05	0	4.20433e-05	0.000231238	0	0	0	0	6.3065e-05	0.00130334	0	0	0	0.000756779	0	0	0	2.10217e-05	0	8.40866e-05	0	0
		0	0	0.000273281	0.0186882	0	0	0	0.00376288	0	0	0	0	0.00124028	6.3065e-05	0	0	0	0	0	0	0	0	0	2.10217e-05	0	0	0	0	0	0.000105108	0	2.10217e-05
	Gibellulopsis nigrescens	0	6.3065e-05	6.3065e-05	0.000147152	0	0.000231238	0	6.3065e-05	0	0	0	4.20433e-05	0	0	2.10217e-05	6.3065e-05	0	0.0225352	0	0.00254362	4.20433e-05	0.000483498	2.10217e-05	0	2.10217e-05	2.10217e-05	8.40866e-05	0	2.10217e-05	0	0.000525541	0.0010721
		0	0.000462476	0	0.000189195	0.000756779	0	0	0	2.10217e-05	0	0.000231238	0	6.3065e-05	0.000105108	4.20433e-05	0.00012613	0.00105108	0.000231238	0.000567585	0.000693715	0.00025226	6.3065e-05	0	0.000189195	0	6.3065e-05	0.000189195	0	2.10217e-05	0.000231238	4.20433e-05	0.000105108
		0.00163969	2.10217e-05	2.10217e-05	0.000714736	0.000147152	0	0	8.40866e-05	2.10217e-05	0.00012613	2.10217e-05	2.10217e-05	0	6.3065e-05	0	6.3065e-05	0	6.3065e-05	4.20433e-05	0.000336346	0.000147152	0	0	8.40866e-05	4.20433e-05	0.00012613	2.10217e-05	2.10217e-05	2.10217e-05	0	2.10217e-05	0.00012613
	Clonostachys epichloe	0	2.10217e-05	0.000273281	0.000105108	0	4.20433e-05	0.000651671	4.20433e-05	2.10217e-05	2.10217e-05	0	0	0	0	0.00157662	0.00103006	0	4.20433e-05	2.10217e-05	0	2.10217e-05	2.10217e-05	0	0	0	0.00037839	0	4.20433e-05	0.00521337	0	0.00201808	0
		4.20433e-05	4.20433e-05	0.000988018	0	0.000105108	4.20433e-05	0.000168173	4.20433e-05	2.10217e-05	0	2.10217e-05	2.10217e-05	8.40866e-05	0.000147152	0.000441455	0.00399411	0	2.10217e-05	0.000210217	8.40866e-05	0	2.10217e-05	0	6.3065e-05	0.00012613	4.20433e-05	0	0	0	0	0.000462476	0.00399411
		2.10217e-05	0.00037839	0	6.3065e-05	0.000147152	0.000336346	0	2.10217e-05	2.10217e-05	0	0	6.3065e-05	0.0541938	0.000231238	0.00243851	0.000147152	0.000105108	4.20433e-05	0.00145049	0	0	0	0	2.10217e-05	8.40866e-05	4.20433e-05	0	2.10217e-05	0.00025226	0	0.00187093	0.000231238
	Monocillium mucidum	0.000210217	0.0012613	0.000609628	0.00063065	0	0.000567585	0.00012613	0.000357368	0.000147152	0.0010721	0.000210217	0.00063065	4.20433e-05	0.000483498	0.00103006	0.000441455	0	0	4.20433e-05	0	2.10217e-05	4.20433e-05	0.000168173	8.40866e-05	0.000105108	0.000525541	0	4.20433e-05	6.3065e-05	2.10217e-05	0.000105108	0
		0.000231238	4.20433e-05	0.00130334	0.0025226	0.00025226	0.000735758	0.00025226	0.000147152	6.3065e-05	0.00149254	0	0.00012613	0.00012613	0	0.00447761	6.3065e-05	6.3065e-05	0	0.000105108	0.000105108	4.20433e-05	4.20433e-05	0	0	0	0.000168173	6.3065e-05	4.20433e-05	4.20433e-05	0	0.000714736	0
		4.20433e-05	0.000168173	2.10217e-05	0.00050452	0.000924953	0	0.00025226	0.00025226	0.0129914	0.000588606	6.3065e-05	0.000147152	0.000336346	2.10217e-05	0.000819844	0.000147152	0	0	0.000231238	0.000147152	0	0	6.3065e-05	2.10217e-05	2.10217e-05	0.00025226	4.20433e-05	0.000168173	4.20433e-05	0	0.00142947	0.000441455
	Acremonium pilosum	0	2.10217e-05	6.3065e-05	0	2.10217e-05	2.10217e-05	2.10217e-05	4.20433e-05	4.20433e-05	0	0	0	0	0	0	4.20433e-05	0	2.10217e-05	0	0	0	4.20433e-05	0.0120875	0	0	0	2.10217e-05	0	0	8.40866e-05	0	0
		8.40866e-05	0	0.00012613	2.10217e-05	2.10217e-05	0	0	0	0	0	2.10217e-05	0	0	0	0	0	0	0	0	2.10217e-05	0	2.10217e-05	2.10217e-05	0	0	0	2.10217e-05	0	0	0	0	0
		4.20433e-05	2.10217e-05	0	4.20433e-05	2.10217e-05	0	0	0	0	0	0	0	0	0.000231238	0	0	0	0	0	0	0	0	4.20433e-05	0	0	0	0	0	0	0	0	2.10217e-05
	Fusariella sinensis	0	0	0.00573891	0	2.10217e-05	2.10217e-05	0	2.10217e-05	0	0	0.000105108	4.20433e-05	0	0	0.00037839	0.0178474	0	0.000525541	0.0015556	2.10217e-05	2.10217e-05	0.000105108	0.00012613	0	2.10217e-05	6.3065e-05	0	0	0	0	0	0
		0	0.000525541	0.000441455	0.000315325	0.00197604	0.000210217	0	0	0	2.10217e-05	0	4.20433e-05	4.20433e-05	6.3065e-05	0.00287997	0.000147152	0	0.00050452	0	8.40866e-05	0.000420433	0.000189195	0	0.000210217	0	0	2.10217e-05	0	0	0	0.00260668	2.10217e-05
		0	0.000147152	0.000147152	0	0.0012613	2.10217e-05	0	0.00212319	2.10217e-05	0	0.000315325	0	0	0.000273281	0	0	0	2.10217e-05	0.000105108	6.3065e-05	0	0	0	8.40866e-05	0	4.20433e-05	2.10217e-05	4.20433e-05	0	0	0.00754677	8.40866e-05
	Fusarium commune	0.0168173	0.0240488	0.195018	0.0118562	0.00687408	0.0699601	0.0573891	0.123965	0.0900778	0.0705487	0.0566744	0.125373	0.0076729	0.112529	0.0293252	0.0779903	0.0177633	0.0487492	0.197961	0.19897	0.144545	0.103153	0.0896153	0.31112	0.0946395	0.19012	0.313496	0.405739	0.224827	0.219088	0.300399	0.17778
		0.0281059	0.061131	0.125983	0.0459533	0.105802	0.0218205	0.0374185	0.0426529	0.0796931	0.0924322	0.124764	0.0509985	0.054404	0.132815	0.085474	0.201282	0.202396	0.0415178	0.152008	0.0998949	0.0963633	0.113685	0.0952491	0.0734497	0.195901	0.120643	0.25247	0.16563	0.0775909	0.195396	0.244209	0.241707
		0.0973092	0.0917805	0.0147572	0.0279588	0.0677948	0.453942	0.0203069	0.0350431	0.0450494	0.04856	0.0968888	0.264179	0.0734707	0.0858734	0.0884591	0.0299979	0.0788522	0.0574942	0.253017	0.200189	0.0866302	0.115619	0.12655	0.0906033	0.135947	0.132478	0.105865	0.154425	0.157032	0.149001	0.163107	0.118268
	Fusicolla aquaeductuum	0.000840866	0.000777801	0.0140004	0.0022283	0	0.000357368	0.0022283	0.0207273	0.211583	0.0558545	0.44856	0.0674795	0.00508724	0.162687	0.0857473	0.0804078	0.000189195	0.000189195	0.0319529	0.00105108	0.000777801	0.000105108	0.000273281	0.0805129	0.0526592	0.174648	0.102312	0.111667	0.0451545	0.268699	0.284381	0.514421
		0.000483498	0.00346857	0.0188144	0.00187093	0.00136641	0.00025226	0.00353164	0.00855581	0.147698	0.427707	0.145638	0.0979819	0.0206222	0.275867	0.11049	0.259323	0.00380492	0.000924953	0.000231238	0.00765188	0.00025226	0.000525541	0.000546563	0.000189195	0.229893	0.495859	0.107379	0.186588	0.00796721	0.122745	0.0532689	0.217133
		0.0523649	0.0261089	0.00298507	0.344124	0.0280219	0.000273281	0.00178684	0.000588606	0.193294	0.149695	0.0983393	0.208808	0.0167332	0.114337	0.147215	0.500168	6.3065e-05	0.0108472	0.00273281	0.000798823	0.00012613	0.000273281	0.000777801	0.000735758	0.123944	0.259407	0.236325	0.06502	0.189531	0.190708	0.0422115	0.138743
	Gibberella intricans	0	0.00214421	0.00321631	0.000147152	0.00248055	0.0211268	0.000147152	0.00401514	0.00145049	0.00105108	0.000336346	0.00334244	4.20433e-05	0.00634854	0.00128232	0.0638217	0	0.00294303	0.0040782	0.000777801	0.000147152	0.00470885	0.0102796	0.0192138	2.10217e-05	0.00224932	0.0050452	0.0148413	0.0167753	0.00561278	0.00536052	0.00182888
		8.40866e-05	0.00554972	0.000903931	0.000756779	0.000357368	0.000273281	0.000294303	0.000945974	0.000840866	0.000924953	0.000273281	0.00145049	0.0175741	0.00447761	0.0017448	0.0728821	4.20433e-05	0.00346857	0.0121505	0.00254362	0.00664284	0.0169855	0.00840866	0.00351062	0.00145049	0.00159765	0.00454068	0.00206012	0.054383	0.00451966	0.000609628	0.0556443
		0.00012613	0.0163969	0.00119823	0.00180786	0.00624343	0.00292201	0.131722	0.000525541	2.10217e-05	0.00193399	0.00323733	0.0224301	0.00628547	0.00237545	0.00414127	0.00140845	4.20433e-05	0.00622241	0.00140845	0.00277486	0.0010721	0.00271179	0.00117721	0.00454068	0.000294303	0.00258566	0.000357368	0.000988018	0.00657978	0.031049	0.0215052	0.0172167
	Neocosmospora rubicola	0.673828	0.0374606	0.327055	0.0462056	0.0779483	0.44177	0.0849695	0.394135	0.100967	0.0324785	0.0807231	0.0921589	0.916018	0.0992432	0.032079	0.0402354	0.0912129	0.0073786	0.466365	0.352386	0.0406979	0.0487492	0.128926	0.164284	0.0413496	0.0613202	0.188816	0.0967416	0.0585873	0.042674	0.078663	0.0688249
		0.151671	0.404688	0.123166	0.102628	0.281522	0.0675426	0.0405297	0.0542779	0.206075	0.0390793	0.606832	0.166933	0.275468	0.133382	0.129115	0.104057	0.0423586	0.0363044	0.0850326	0.111415	0.0342022	0.0866723	0.126824	0.0927896	0.0583982	0.0363885	0.193252	0.243473	0.35371	0.152092	0.130502	0.0956695
		0.172966	0.0678369	0.817217	0.0578936	0.138365	0.0300189	0.112235	0.0769603	0.128547	0.121947	0.416775	0.141959	0.283372	0.021358	0.0794618	0.0285264	0.0450494	0.0426109	0.129556	0.0693084	0.101745	0.0264242	0.0212108	0.0260879	0.0357578	0.111289	0.106538	0.100315	0.158587	0.11276	0.0321211	0.0724616
	Albifimbria verrucaria	0	0	0.00412024	0.00294303	0.00149254	0.00927055	0.0140635	0.00063065	2.10217e-05	0	0.000693715	0.00145049	0	0.00367879	0.00147152	0.000882909	0.000147152	0.00012613	0.00103006	0.0020391	0.0173639	0.000840866	0.0751945	0.00145049	2.10217e-05	0.000105108	0.0081564	0.000882909	0.00256464	0.00109313	0.00351062	0.000147152
		0	0.000399411	0.000798823	0.017511	0.00695817	0.000420433	0.000546563	0.000756779	0.000483498	2.10217e-05	0.00113517	0.0020391	0.000441455	0.00103006	0.000903931	0.000315325	0.00012613	0.00115619	0.0287786	0.00882909	0	0.00136641	0.00655876	0.000903931	0.000819844	2.10217e-05	0.00243851	0.00157662	0	0.000147152	0.0117511	0.000336346
		6.3065e-05	0.000168173	0.000294303	0.00687408	0.00142947	0.00012613	0.202901	0.000315325	0.000147152	2.10217e-05	0.00105108	0.000588606	0.00412024	0.00220727	0.00695817	0.000399411	0.000546563	2.10217e-05	0.00208114	0.00386798	0.0159134	0	0.00258566	0.00050452	8.40866e-05	0	0.000525541	0.00393105	0.00147152	0.00206012	0.00283792	0.00676897
	Arxiella dolichandrae	2.10217e-05	0.000399411	0.000210217	0.00201808	0	0.000189195	0.000357368	4.20433e-05	2.10217e-05	6.3065e-05	4.20433e-05	6.3065e-05	0	0	0.000210217	0.00012613	0.00025226	0.00111415	0.000105108	0.000105108	6.3065e-05	0.000567585	0.000462476	0.00025226	0.000147152	0.00140845	0.000315325	2.10217e-05	4.20433e-05	2.10217e-05	6.3065e-05	0
		0.000273281	2.10217e-05	4.20433e-05	0.000210217	0.000189195	0.00037839	0.00012613	4.20433e-05	4.20433e-05	0	0	0.000147152	0	2.10217e-05	0.000105108	0	0.000168173	6.3065e-05	0.0010721	0.000189195	0.000294303	0.00012613	0.000336346	0.000210217	0.00153458	0	0.000609628	8.40866e-05	0	4.20433e-05	0.00214421	0.000105108
		0.000945974	0.000210217	0.000147152	6.3065e-05	0.000147152	0.0266134	0.000672693	6.3065e-05	2.10217e-05	2.10217e-05	4.20433e-05	0.000105108	0	0.00012613	0	0.000399411	0.000189195	0	0.000609628	0.00012613	0.000672693	0.000105108	0.0149044	2.10217e-05	0.000210217	4.20433e-05	8.40866e-05	0.000105108	0.00012613	0.00025226	0.0025226	0.00430944
	Pseudallescheria boydii	0.000966996	0.00119823	0.000294303	0.000462476	0.000189195	0.000861888	0.00142947	0.00128232	0.000210217	0.000210217	0.00050452	0.000672693	0.000105108	0.0169014	0.00111415	0.000693715	0.00012613	6.3065e-05	0	2.10217e-05	8.40866e-05	8.40866e-05	0.000840866	2.10217e-05	2.10217e-05	6.3065e-05	6.3065e-05	0.000525541	0.000168173	0.00012613	0	2.10217e-05
		0.000819844	0.000735758	0.000315325	0.000525541	0.00147152	0.000273281	0.00266975	0.00170275	0.000315325	0.000231238	0.000168173	0.00374185	0.0311541	0.00037839	0.00113517	0.00147152	0	0.000945974	0.00012613	0.000147152	0	4.20433e-05	8.40866e-05	2.10217e-05	0	0	0.00025226	0.000168173	0.000105108	0	2.10217e-05	0.00012613
		0.000147152	0.000273281	0.00258566	0.00241749	0.00115619	4.20433e-05	0.000693715	0.000546563	0.000189195	0.00138743	0.00153458	0.00414127	0.00264873	0.00145049	0.000273281	0.000693715	2.10217e-05	0	8.40866e-05	0	2.10217e-05	6.3065e-05	4.20433e-05	0.000231238	0	4.20433e-05	0	2.10217e-05	6.3065e-05	0	2.10217e-05	2.10217e-05
	Zopfiella karachiensis	0	0	0.000210217	0	0.00050452	0	0	4.20433e-05	0	0	0.000945974	0.000567585	0	0	0.000105108	0.000105108	0	8.40866e-05	0.00134539	0.00025226	4.20433e-05	0	0.00111415	0.000105108	0	0.000210217	0.000105108	0	0	0	0.000336346	4.20433e-05
		0	0	8.40866e-05	0.00025226	0	0	0.00182888	0	0	0	0	0.000105108	0	0	0.000315325	2.10217e-05	0	4.20433e-05	0.00025226	0.00105108	6.3065e-05	0	0.0940719	0	0	2.10217e-05	0.00012613	0.000147152	0	0	0.000420433	0
		0	0	8.40866e-05	0.00012613	0	0	0.000315325	2.10217e-05	0	0	8.40866e-05	6.3065e-05	0	0	0	0	0	2.10217e-05	0.000147152	0.00622241	2.10217e-05	0	0.000756779	6.3065e-05	0	4.20433e-05	0	0.000273281	2.10217e-05	0	0.0152827	0
	Conlarium aquaticum	0.000210217	0.00121926	0.000693715	0.024259	2.10217e-05	0.000546563	0.000441455	0.00670591	0.00210217	0.00170275	0.00134539	0.00559176	8.40866e-05	0.00313223	0.0225562	0.000693715	8.40866e-05	0.000210217	0.000315325	0.00206012	0.00235443	0.000777801	0.000861888	0.00037839	0.000210217	0.000105108	0.0015556	0.000756779	0.0010721	0.000189195	0.000399411	0.0010721
		0.00147152	0.00279588	0.00208114	0.00134539	0.00113517	0.00132436	0.00163969	0.00231238	4.20433e-05	0.00149254	0.000105108	0.00235443	0.00750473	0.000588606	0.00189195	0.00037839	0.000882909	0.000651671	0.00134539	0.00121926	0.00012613	0.000546563	0.00403616	0.00050452	0.000441455	0.00012613	0.00109313	0.00037839	0.000315325	0.000315325	0.000336346	0.00012613
		0.000315325	0.00159765	0.000315325	0.00103006	0.000903931	4.20433e-05	0.00304814	0.0025226	0.000231238	0.000462476	0.00136641	0.000714736	0.00149254	0.00142947	0.00105108	0.00237545	0.00176582	0.000525541	0.00124028	0.00248055	0.000546563	0	0.00168173	0.00124028	0.000294303	0.000147152	0.00037839	0.00025226	0.000462476	0.000231238	0.000336346	0.000420433
	Nigrospora oryzae	0.000735758	0.00254362	0.00161867	0.00397309	0.00193399	0.00285894	0.00346857	0.00136641	0.00180786	0.00136641	0.000483498	0.00100904	2.10217e-05	0.000672693	0.00115619	0.00140845	0.000168173	0.000861888	0.000315325	0.000273281	0.000147152	0.000546563	0.00130334	0.000441455	8.40866e-05	0.00103006	2.10217e-05	0.000147152	0.00050452	6.3065e-05	0.00012613	0.000105108
		0.00218625	0.0127601	0.00254362	0.00189195	0.00618037	0.00103006	0.00210217	0.0101745	0.000189195	0.00342653	0.00012613	0.000672693	0.000693715	0.000294303	0.000988018	0.00201808	8.40866e-05	0.000945974	0.000189195	0.00119823	0.00050452	0.000357368	0.000210217	0.00012613	0.000462476	0.00063065	0.000147152	0.000105108	0.00050452	4.20433e-05	0.00012613	0.000231238
		0.00210217	0.0045617	0.000168173	0.00870296	0.00149254	0	0.000798823	0.00241749	0.00157662	0.00262771	0.00172378	0.00037839	0.00145049	0.000966996	0.000651671	0.000420433	0.000105108	0.000399411	0.000903931	0.000336346	0.00025226	0.00037839	0.00025226	0.00063065	0.000189195	0.000399411	0.000357368	0.000609628	4.20433e-05	6.3065e-05	0.00025226	0.000651671
Basidiomycota	Rhizoctonia bicornis	0	0	0	0	0	0	0	0	0	0	0	0	0	0	0	0	0	0	0.000231238	0	0.000168173	0	8.40866e-05	0	0.00214421	0	0	0	0	0	0	0
		0.00424637	0	0	0	0	0	0	0	0.000105108	0	0	0	0	0	0	0	0.00153458	8.40866e-05	0.000988018	0	6.3065e-05	0	2.10217e-05	0	0.000840866	0	0	0	0	0	0	0
		4.20433e-05	0	0	0	0	0	0	0	0	0	0	0	0	0	0	0	0.136641	6.3065e-05	0.000483498	2.10217e-05	8.40866e-05	4.20433e-05	0	0	8.40866e-05	0	0	0	0	0	0	0
	Rickenella fibula	0.000567585	0.00117721	0.000441455	0.00428842	0	0.000147152	0.00012613	0	2.10217e-05	0	0	0	0	0	0	0	0.00050452	0.00166071	0.000168173	0.00241749	0.000945974	0.000210217	0.000798823	0	0	0	0.000210217	2.10217e-05	2.10217e-05	0	0	0
		0.000672693	0	0.00178684	0.000462476	0.000210217	0.000819844	0.0105529	0	0	0	0.000336346	2.10217e-05	2.10217e-05	0	2.10217e-05	0	0	0	0.000210217	0.00508724	0.000189195	0.000210217	0.00956485	0	0.00025226	0	0.000357368	0	0	0	4.20433e-05	0
		0	0	0.00025226	0.000651671	0.00130334	0	4.20433e-05	0	0	0	2.10217e-05	0	0	4.20433e-05	0	0	2.10217e-05	4.20433e-05	0.00134539	0.00382594	0.000420433	2.10217e-05	0.000609628	0	0	2.10217e-05	4.20433e-05	0	2.10217e-05	0	0	2.10217e-05
	Serendipita indica	4.20433e-05	0.000903931	4.20433e-05	8.40866e-05	0.000609628	0.00668489	0.000315325	0.000105108	0	2.10217e-05	0	0.00121926	0	0.000399411	0.000147152	2.10217e-05	0.00180786	0.000168173	0.012634	0.000735758	0.00540256	0.0197814	0.00361572	0.0186672	2.10217e-05	0.00109313	0.00420433	0.00479294	0.00109313	0.0162287	0.012592	0.00212319
		0	0.00355266	0	6.3065e-05	0.00124028	0.000147152	6.3065e-05	0.000168173	0	0.000462476	0.000147152	0.000420433	0.000315325	0.000147152	0.000231238	0	0.00119823	0.00342653	0.00470885	0.00256464	0.00344755	0.00271179	0.00231238	0.000693715	0.000483498	0.00117721	0.00351062	0.00250158	0.0100063	0.00306916	0.00208114	0.000777801
		0.000210217	0.000420433	8.40866e-05	0.00037839	0.000168173	4.20433e-05	2.10217e-05	0.000210217	0	2.10217e-05	0.000988018	0.000147152	2.10217e-05	0.00050452	0.00012613	2.10217e-05	0.00353164	0.00243851	0.0138953	0.00121926	0.0307126	0.00149254	0.00191297	0.00256464	4.20433e-05	0.00275384	0.0043725	0.00800925	0.0150515	0.00140845	0.00416229	0.00105108
	Papiliotrema laurentii	0.00130334	0.000546563	0.00285894	0.00681102	0.000399411	0.00279588	0.000399411	0.000819844	0.0022283	0.000651671	0.00025226	0.000336346	4.20433e-05	0.00224932	0.00111415	0.000609628	0.00025226	0.00117721	0.00382594	0.000945974	0.000168173	0.000525541	0.00214421	0.00197604	0.000189195	0.0025226	0.000420433	0.000168173	0.000483498	0.00168173	0.00285894	0.000147152
		0.000945974	0.0022283	0.00111415	0.00100904	0.0181627	0.000462476	0.00449863	0.000651671	0.000861888	0.000861888	0.00117721	0.000588606	0.00704225	0.000210217	0.00197604	0.000588606	0.00336346	0.000231238	0.00128232	0.000168173	0.00121926	6.3065e-05	0.00142947	0.000966996	0.000861888	0.000210217	0.000903931	0	0.00966996	0.000294303	0.000756779	0.000336346
		0.00458272	0.00269077	0.000546563	0.000882909	0.000903931	0.00266975	0.000924953	0.00103006	0.00117721	0.000546563	0.0010721	0.000798823	0.000609628	0.000357368	0.00229136	0.00050452	8.40866e-05	0.00367879	0.000735758	0.000147152	0.00393105	0.011667	0.00180786	0.000147152	0.000294303	0.000105108	0.000168173	6.3065e-05	8.40866e-05	0.000357368	0.00227034	0.000294303
Mortierellomycota	Mortierella elongata	0.00025226	0.00336346	0.00157662	0.0159975	0.000168173	0.00357368	0.00184991	0.00952281	0.00754677	0.0274333	0.0101745	0.00540256	8.40866e-05	0.0102796	0.0608577	0.00544461	4.20433e-05	0.000147152	0.000189195	0.000756779	0.00025226	0.000294303	0.00189195	0.00136641	0.000441455	0.000462476	0.00153458	0.000483498	0.00199706	0.000945974	0.00287997	0.00315325
		0.00256464	0.00296405	0.00159765	0.0110153	0.0010721	0.00523439	0.00626445	0.0131385	0.000336346	0.00256464	0.00193399	0.00676897	0.00500315	0.14198	0.0984654	0.0166491	0.000105108	0.000819844	0.000210217	0.00124028	0.000567585	0.000273281	0.000525541	0.000147152	0.000546563	0.000525541	0.00388901	0.00237545	0.00189195	0.0307337	0.00176582	0.00256464
		0.00115619	0.00468783	0.000819844	0.00685306	0.00250158	0.000105108	0.00147152	0.00798823	0.00187093	0.00409922	0.00687408	0.00979609	0.00128232	0.00277486	0.0513349	0.0236073	0.00012613	0.00145049	0.000105108	0.00243851	0.00012613	0.00590708	0.00138743	0.000273281	0.000672693	0.00124028	0.000672693	0.000966996	0.00363675	0.000315325	0.00121926	0.00796721
Mucoromycota	Rhizopus microsporus	0.00283792	0.00824049	4.20433e-05	0.00012613	0	0.00103006	0	0	0.00119823	0.00012613	2.10217e-05	4.20433e-05	0.000462476	8.40866e-05	0.00012613	0	0.00103006	6.3065e-05	0	0	0	6.3065e-05	4.20433e-05	0	0.000231238	0	2.10217e-05	0	0	0	0	0
		0.0221148	0.0317007	0	0.000966996	2.10217e-05	8.40866e-05	2.10217e-05	0.000189195	0.00258566	0.00012613	6.3065e-05	0	0	2.10217e-05	0.00012613	2.10217e-05	0.000147152	0.00418331	0	0	0	0	0	0	0.000651671	2.10217e-05	2.10217e-05	0	0	0	0	0
		0.000525541	0.0275594	2.10217e-05	2.10217e-05	0	0	0	0	0.0330671	0.000399411	0	0	0.00012613	0	8.40866e-05	0.000105108	0.000420433	0.00182888	0	0	0	0	0	0	0	4.20433e-05	0	0	0.000105108	0	0	0
The treatment details were shown in Supplementary Table 1.

## Sheet: Supplementary Table 4
Supplementary Table 4 Statistics of COG function classification related to nitrogen-fixation or phosphorus cycle
	Description	BXBRH			BDBRH			BXIBRH			BDIBRH			BXMBRH			BDMBRH			BXIMBRH			BDIMBRH			BXRBRH			BDRBRH			BXRIBRH			BDRIBRH			BXRMBRH			BDRMBRH			BXRIMBRH			BDRIMBRH
COG0347	Nitrogen regulatory protein pii	11190	11315	9943	9740	8630	9219	11390	11432	10703	8044	10288	9637	9775	11549	11386	8936	9395	10402	10721	10924	11425	10910	10313	10319	10173	10384	10152	8956	9457	9070	11585	9238	11984	9992	10156	10177	8954	10825	11188	9147	9808	9656	10956	10115	10483	9797	9055	9398
COG1348	The key enzymatic reactions in nitrogen fixation are catalyzed by the nitrogenase complex, which has 2 components the iron protein and the molybdenum-iron protein (By similarity)	2272	1850	1918	1624	2330	1862	1899	1981	1658	958	1639	2601	2454	3398	2413	1571	1273	1896	2154	1796	2156	4622	1479	1968	1862	2155	2028	1219	1952	2384	2363	1367	2806	2780	2530	2034	1794	1843	2139	1656	1928	1874	1926	1492	1755	1989	1652	1454
COG1433	Dinitrogenase iron-molybdenum cofactor biosynthesis protein	1651	1920	1133	2020	1807	1499	1608	1832	1319	1429	1761	2165	1468	1292	1640	1599	1748	1136	1607	1839	1597	1258	1549	1465	1651	1642	1696	1608	1336	1690	2161	1284	2284	1734	1728	2037	1011	1965	1681	1743	1964	1522	1708	1653	1875	1339	1420	1711
COG2710	nitrogenase	7547	7550	6114	5922	7426	6782	6840	6775	5855	3970	5945	8075	7323	10016	8640	6154	6091	5890	6782	6677	6813	10282	6776	6924	5199	6527	5298	5336	5906	7039	6527	4804	7585	7655	7430	5731	4727	6130	5660	5844	6625	6583	5107	4707	5305	6096	5798	5475
COG3870	protein from nitrogen regulatory protein P-II	2265	3040	1532	3161	2605	2711	2387	2539	1963	2683	2988	3171	1960	1323	2320	3318	3764	1727	2341	2830	1570	2264	3647	2358	1770	1410	1202	2577	1469	1708	1282	1111	1057	1473	2509	1993	703	2215	1319	2456	1888	1653	1705	2193	2338	1568	1984	2936
COG4656	Required for nitrogen fixation. May be paRtof a membrane complex functioning as an intermediate in the electron transpoRtto nitrogenase (By similarity)	589	592	798	618	482	488	700	720	707	518	494	438	853	814	709	546	510	444	807	741	1087	516	648	764	783	1209	863	749	817	720	2194	1320	2411	745	809	1052	859	887	904	1207	2000	1157	680	575	738	796	1096	780
COG5420	nitrogen fixation	260	139	220	206	222	207	231	222	209	112	254	285	302	422	182	160	98	326	234	246	396	1332	162	320	147	386	197	90	184	325	196	191	229	345	428	244	313	241	281	243	161	334	295	116	124	327	210	185
COG5456	nitrogen fixation protein FixH	660	407	729	447	523	456	593	592	583	228	486	690	1217	1055	471	411	180	864	655	668	1042	1540	348	685	422	645	506	225	363	661	455	317	538	618	671	520	819	464	704	400	304	564	488	260	270	731	426	362
COG5554	nitrogen fixation protein	258	149	248	196	207	215	237	233	213	109	240	289	351	417	182	154	94	356	210	242	471	1350	171	335	156	471	227	111	195	321	804	356	983	404	501	366	343	275	313	333	757	362	273	123	192	344	270	220
COG0061	Catalyzes the phosphorylation of NAD to NADP. Utilizes ATP and other nucleoside triphosphates as well as inorganic polyphosphate as a source of phosphorus (By similarity)	7686	7877	6968	6750	6311	6764	7743	7583	7281	5770	7013	7053	6452	8027	7880	6495	6891	7712	7187	7199	7048	6815	7388	7119	6841	6338	6255	5269	6519	6124	6989	5922	7381	7017	7096	6746	6684	6757	6998	5523	5669	6077	6821	6907	6972	6705	5871	6518
The treatment details were shown in Supplementary Table 1.
[truncated: 48 more columns]
